# Supplementary material for: Rare phylotypes in stone, stool, and urine microbiomes are associated with urinary stone disease
Source: Front Mol Biosci. 2023 Aug 4;10:1210225. doi: 10.3389/fmolb.2023.1210225 (PMC10436313; doi:10.3389/fmolb.2023.1210225)
Supplement: Supplementary file 3 [file Table2.XLSX]

## Sheet: diff_abun_ps_stool_common_Group
Supplementary Material S2 Rare Phylotypes in Stone, Stool and Urine Microbiome is Associated with Urinary Stone Disease Mangesh Suryavanshi*, Jose Agudelo, Aaron Miller * Correspondence: Mangesh Suryavanshi: suryavm@ccf.org
ASVs	baseMean	log2FoldChange	lfcSE	stat	pvalue	padj	Group	Kingdom	Phylum	Class	Order	Family	Genus	Species
ASV538	82.8591	6.60732	0.427458	15.4572	6.74e-54	1.04e-51	USD	Bacteria	Firmicutes	Clostridia	Lachnospirales	Lachnospiraceae	Lachnospiraceae	NA
ASV760	77.3924	6.52793	0.41495	15.7318	9.15e-56	2.82e-53	USD	Bacteria	Actinobacteria	Actinobacteria	Bifidobacteriales	Bifidobacteriaceae	Bifidobacterium	NA
ASV685	61.2676	6.18588	0.416782	14.842	7.84e-50	8.05e-48	USD	Bacteria	Firmicutes	Clostridia	Clostridiales	Lachnospiraceae	Lachnospiracea incertae sedis	Eubacterium_eligens(L34420)
ASV704	117.308	6.01248	0.43661	13.7708	3.82e-43	2.94e-41	USD	Bacteria	Actinobacteria	Actinobacteria	Bifidobacteriales	Bifidobacteriaceae	Bifidobacterium	NA
ASV396	130.418	5.93295	0.441382	13.4418	3.44e-41	1.51e-39	USD	Bacteria	Firmicutes	Clostridia	NA	NA	Clostridia	NA
ASV357	153.83	5.88622	0.441462	13.3335	1.48e-40	5.06e-39	USD	Bacteria	Firmicutes	Bacilli	Lactobacillales	Streptococcaceae	Streptococcus	NA
ASV321	45.3717	5.78535	0.426988	13.5492	8.01e-42	4.11e-40	USD	Bacteria	Firmicutes	Negativicutes	Selenomonadales	Veillonellaceae	Megasphaera	Megasphaera_sp.(HM990965)
ASV205	146.079	5.62024	0.455152	12.3481	4.99e-35	1.28e-33	USD	Bacteria	Firmicutes	Bacilli	Lactobacillales	Lactobacillaceae	Lactobacillus	Lactobacillus_ruminis(AB326354)
ASV386	38.8668	5.34142	0.400177	13.3476	1.22e-40	4.71e-39	USD	Bacteria	Bacteroidetes	Bacteroidia	Bacteroidales	Bacteroidaceae	Bacteroides	Bacteroides_plebeius(AB200217)
ASV55	111.755	5.339	0.4368	12.223	2.34e-34	5.55e-33	USD	Bacteria	Proteobacteria	Gammaproteobacteria	Pseudomonadales	Pseudomonadaceae	Pseudomonas	NA
ASV389	37.5334	4.95724	0.390922	12.6809	7.55e-37	2.32e-35	USD	Bacteria	Bacteroidetes	Bacteroidia	Bacteroidales	Bacteroidaceae	Bacteroides	NA
ASV466	36.3015	4.93609	0.411833	11.9857	4.23e-33	8.68e-32	USD	Bacteria	Firmicutes	Negativicutes	Selenomonadales	Veillonellaceae	Megamonas	NA
ASV260	24.6229	4.87676	0.40402	12.0706	1.51e-33	3.32e-32	USD	Bacteria	Firmicutes	NA	NA	NA	Firmicutes	NA
ASV202	246.068	4.83911	0.494023	9.79531	1.18e-22	1.17e-21	USD	Bacteria	Firmicutes	Bacilli	Erysipelotrichales	Erysipelatoclostridiaceae	Catenibacterium	NA
ASV448	107.403	4.74864	0.444924	10.6729	1.36e-26	1.82e-25	USD	Bacteria	Firmicutes	Bacilli	Erysipelotrichales	Erysipelotrichaceae	Holdemanella	NA
ASV213	22.3898	4.71236	0.398984	11.8109	3.43e-32	6.21e-31	USD	Bacteria	Bacteroidetes	Bacteroidia	Bacteroidales	Prevotellaceae	Alloprevotella	Prevotellamassilia_timonensis(NR_144750.1)
ASV761	29.3018	4.67832	0.391354	11.9542	6.17e-33	1.19e-31	USD	Bacteria	Bacteroidetes	Bacteroidia	Bacteroidales	Bacteroidaceae	Bacteroides	Bacteroides_xylanisolvens(AM230650)
ASV535	101.255	4.63791	0.43639	10.6279	2.21e-26	2.84e-25	USD	Bacteria	Actinobacteria	Actinobacteria	Coriobacteriales	Coriobacteriaceae	Collinsella	NA
ASV544	51.0207	4.50951	0.427318	10.553	4.92e-26	5.83e-25	USD	Bacteria	Firmicutes	Clostridia	NA	NA	Clostridia	NA
ASV540	18.275	4.42562	0.390167	11.3429	8.04e-30	1.38e-28	USD	Bacteria	Firmicutes	Negativicutes	Selenomonadales	Veillonellaceae	Dialister	Dialister_succinatiphilus(AB370249)
ASV634	122.126	4.30054	0.452399	9.50607	1.98e-21	1.79e-20	USD	Bacteria	Firmicutes	Clostridia	Clostridiales	Lachnospiraceae	Blautia	NA
ASV259	16.3648	4.19312	0.384752	10.8982	1.18e-27	1.81e-26	USD	Bacteria	Firmicutes	Negativicutes	NA	NA	Negativicutes	NA
ASV557	13.9807	3.97037	0.374004	10.6159	2.51e-26	3.1e-25	USD	Bacteria	Actinobacteria	Actinobacteria	Bifidobacteriales	Bifidobacteriaceae	Bifidobacterium	NA
ASV330	135.771	3.9631	0.466362	8.49791	1.93e-17	1.49e-16	USD	Bacteria	Firmicutes	Clostridia	Clostridiales	Ruminococcaceae	Gemmiger	Gemmiger_formicilis(GU562446)
ASV1484	36.0048	3.93685	0.391261	10.062	8.14e-24	8.95e-23	USD	Bacteria	Firmicutes	Clostridia	Clostridiales	NA	Clostridiales	NA
ASV331	16.8356	3.87262	0.353683	10.9494	6.69e-28	1.08e-26	USD	Bacteria	Bacteroidetes	Bacteroidia	Bacteroidales	Prevotellaceae	Alloprevotella	Prevotellamassilia_timonensis(NR_144750.1)
ASV2241	271.684	3.79445	0.523055	7.25441	4.03e-13	2.39e-12	USD	Bacteria	Bacteroidetes	Bacteroidia	Bacteroidales	Prevotellaceae	Prevotella	Prevotella_copri(AB064923)
ASV528	67.4339	3.7347	0.426609	8.75438	2.05e-18	1.76e-17	USD	Bacteria	Firmicutes	Clostridia	Clostridiales	Lachnospiraceae	Lachnospiraceae	NA
ASV572	14.0337	3.71038	0.344496	10.7705	4.75e-27	6.96e-26	USD	Bacteria	Bacteroidetes	Bacteroidia	Bacteroidales	NA	Bacteroidales	NA
ASV490	11.2254	3.67	0.370711	9.8999	4.17e-23	4.43e-22	USD	Bacteria	Bacteroidetes	Bacteroidia	Bacteroidales	NA	Bacteroidales	NA
ASV750	66.9396	3.58936	0.443635	8.09081	5.93e-16	4.06e-15	USD	Bacteria	Firmicutes	Clostridia	Oscillospirales	Oscillospiraceae	Oscillospiraceae	NA
ASV50	1598.04	3.55539	0.591846	6.00728	1.89e-09	9.08e-09	USD	Bacteria	Bacteroidetes	Bacteroidia	Bacteroidales	NA	Bacteroidales	NA
ASV39	740.509	3.40799	0.562736	6.0561	1.39e-09	6.82e-09	USD	Bacteria	Bacteroidetes	Bacteroidia	Bacteroidales	Prevotellaceae	Prevotella	Prevotella_copri(AB064923)
ASV169	344.628	3.24408	0.523341	6.19879	5.69e-10	2.87e-09	USD	Bacteria	Firmicutes	Clostridia	Clostridiales	Ruminococcaceae	Faecalibacterium	Faecalibacterium_prausnitzii(AJ413954)
ASV932	11.5938	3.20025	0.366203	8.739	2.35e-18	1.96e-17	USD	Bacteria	Firmicutes	Clostridia	Oscillospirales	Oscillospiraceae	Oscillospiraceae	NA
ASV194	8.92059	3.19551	0.324521	9.84686	7.07e-23	7.26e-22	USD	Bacteria	Firmicutes	Erysipelotrichia	Erysipelotrichales	Erysipelotrichaceae	Erysipelotrichaceae incertae sedis	Eubacterium_tortuosum(L34683)
ASV243	259.204	3.07297	0.519004	5.92089	3.2e-09	1.49e-08	USD	Bacteria	Firmicutes	Clostridia	NA	NA	Clostridia	NA
ASV159	11.0134	2.99946	0.360196	8.32731	8.27e-17	5.79e-16	USD	Bacteria	Firmicutes	Negativicutes	Veillonellales-Selenomonadales	Veillonellaceae	Megasphaera	NA
ASV335	7.36919	2.98686	0.356564	8.37677	5.44e-17	3.99e-16	USD	Bacteria	Bacteroidota	Bacteroidia	Bacteroidales	NA	Bacteroidales	NA
ASV487	229.986	2.95259	0.508973	5.80107	6.59e-09	2.94e-08	USD	Bacteria	Firmicutes	Clostridia	NA	NA	Clostridia	NA
ASV443	7.44544	2.93551	0.336706	8.71834	2.82e-18	2.29e-17	USD	Bacteria	Firmicutes	Bacilli	Lactobacillales	Lactobacillaceae	Lactobacillus	Lactobacillus_mucosae(AF126738)
ASV201	106.61	2.68769	0.48143	5.58271	2.37e-08	1.04e-07	USD	Bacteria	Proteobacteria	Gammaproteobacteria	Burkholderiales	Sutterellaceae	Sutterella	NA
ASV960	94.6468	2.64001	0.480822	5.49062	4.01e-08	1.64e-07	USD	Bacteria	Firmicutes	Clostridia	Lachnospirales	Lachnospiraceae	Lachnospiraceae	NA
ASV206	395.679	2.57799	0.554736	4.64724	3.36e-06	1.25e-05	USD	Bacteria	Bacteroidetes	Bacteroidia	Bacteroidales	NA	Bacteroidales	NA
ASV779	5.6831	2.54303	0.327632	7.76185	8.37e-15	5.37e-14	USD	Bacteria	Firmicutes	Negativicutes	Selenomonadales	Veillonellaceae	Mitsuokella	NA
ASV285	12.6855	2.40699	0.346587	6.94482	3.79e-12	2.12e-11	USD	Bacteria	Firmicutes	Negativicutes	Veillonellales-Selenomonadales	Selenomonadaceae	Megamonas	NA
ASV722	79.8461	2.37591	0.473765	5.01496	5.3e-07	2.09e-06	USD	Bacteria	Firmicutes	Clostridia	Clostridiales	NA	Clostridiales	NA
ASV580	62.0027	2.30176	0.459517	5.00908	5.47e-07	2.13e-06	USD	Bacteria	Firmicutes	Clostridia	Lachnospirales	Lachnospiraceae	Lachnospiraceae	NA
ASV2404	9.92661	2.16109	0.368172	5.86977	4.36e-09	2.01e-08	USD	Bacteria	Firmicutes	Clostridia	Clostridiales	Ruminococcaceae	Ruminococcus	Ruminococcus_bromii(L76600)
ASV454	5.59327	2.15522	0.31045	6.94225	3.86e-12	2.12e-11	USD	Bacteria	Proteobacteria	Gammaproteobacteria	Burkholderiales	Sutterellaceae	Sutterella	NA
ASV642	22.2867	2.14503	0.388034	5.52795	3.24e-08	1.39e-07	USD	Bacteria	Firmicutes	Negativicutes	Selenomonadales	Acidaminococcaceae	Phascolarctobacterium	Phascolarctobacterium_faecium(X72865)
ASV192	11.8766	2.07793	0.37711	5.51015	3.59e-08	1.49e-07	USD	Bacteria	Firmicutes	Clostridia	NA	NA	Clostridia	NA
ASV44	199.503	1.99084	0.475165	4.18979	2.79e-05	8.96e-05	USD	Bacteria	Firmicutes	Clostridia	Clostridiales	Lachnospiraceae	Lachnospiracea incertae sedis	Ruminococcus_gnavus(X94967)
ASV43	275.189	1.943	0.535486	3.62848	0.000285092	0.000805582	USD	Bacteria	Proteobacteria	Gammaproteobacteria	Enterobacterales	Enterobacteriaceae	Escherichia/Shigella	NA
ASV32	74.0573	1.7368	0.476446	3.64531	0.000267067	0.000761636	USD	Bacteria	Proteobacteria	Gammaproteobacteria	Enterobacterales	Enterobacteriaceae	Citrobacter	NA
ASV469	42.5108	1.73341	0.403128	4.29989	1.71e-05	5.66e-05	USD	Bacteria	Firmicutes	Clostridia	Clostridiales	Lachnospiraceae	Blautia	Blautia_stercoris(HM626177)
ASV3103	262.64	1.71276	0.554399	3.0894	0.00200563	0.00494188	USD	Bacteria	Bacteroidetes	Bacteroidia	Bacteroidales	Prevotellaceae	Prevotella	NA
ASV503	34.6539	1.69613	0.395278	4.29098	1.78e-05	5.83e-05	USD	Bacteria	Firmicutes	Clostridia	Oscillospirales	Ruminococcaceae	Negativibacillus	NA
ASV933	3.57003	1.67985	0.303728	5.53075	3.19e-08	1.38e-07	USD	Bacteria	Bacteroidetes	Bacteroidia	Bacteroidales	NA	Bacteroidales	NA
ASV548	9.1626	1.6457	0.37401	4.40013	1.08e-05	3.7e-05	USD	Bacteria	Bacteroidetes	Bacteroidia	Bacteroidales	Prevotellaceae	Prevotella	Prevotella_stercorea(AB244774)
ASV696	9.31799	1.63732	0.359168	4.55864	5.15e-06	1.84e-05	USD	Bacteria	Bacteroidetes	Bacteroidia	Bacteroidales	NA	Bacteroidales	NA
ASV68	114.596	1.55008	0.463582	3.34371	0.000826647	0.00217613	USD	Bacteria	Actinobacteriota	Coriobacteriia	Coriobacteriales	Coriobacteriaceae	Collinsella	NA
ASV58	214.991	1.5446	0.469645	3.28885	0.00100596	0.00258672	USD	Bacteria	Firmicutes	Clostridia	Clostridiales	Lachnospiraceae	Clostridium XlVa	Clostridium_bolteae(AJ508452)
ASV114	165.08	1.54419	0.451757	3.41819	0.000630401	0.00170319	USD	Bacteria	Firmicutes	Clostridia	Lachnospirales	Lachnospiraceae	Lachnoclostridium	NA
ASV702	134.726	1.50302	0.506785	2.96579	0.00301911	0.00715296	USD	Bacteria	Bacteroidota	Bacteroidia	Bacteroidales	Bacteroidaceae	Bacteroides	NA
ASV765	87.451	1.49958	0.476663	3.14601	0.00165515	0.00417858	USD	Bacteria	Firmicutes	Clostridia	Lachnospirales	Lachnospiraceae	Lachnospiraceae	NA
ASV605	17.9646	1.48575	0.37796	3.93098	8.46e-05	0.000257994	USD	Bacteria	Firmicutes	Clostridia	Lachnospirales	Lachnospiraceae	Lachnoclostridium	NA
ASV470	9.35027	1.47087	0.346411	4.24604	2.18e-05	7.05e-05	USD	Bacteria	Firmicutes	Clostridia	Lachnospirales	Lachnospiraceae	Lachnospiraceae	NA
ASV3652	5.27932	1.37587	0.313389	4.39031	1.13e-05	3.83e-05	USD	Bacteria	Firmicutes	Clostridia	Lachnospirales	Lachnospiraceae	Roseburia	NA
ASV147	54.0181	1.35101	0.45829	2.94793	0.00319906	0.00752146	USD	Bacteria	Fusobacteriota	Fusobacteriia	Fusobacteriales	Fusobacteriaceae	Fusobacterium	NA
ASV323	7.68077	1.29382	0.340811	3.79629	0.000146876	0.000430837	USD	Bacteria	Firmicutes	Negativicutes	Acidaminococcales	Acidaminococcaceae	Acidaminococcus	NA
ASV473	2.80453	1.11525	0.27944	3.99103	6.58e-05	0.000204674	USD	Bacteria	Bacteroidetes	Bacteroidia	Bacteroidales	Prevotellaceae	Prevotella	NA
ASV225	51.3345	1.07665	0.413213	2.60556	0.0091725	0.0194837	USD	Bacteria	Firmicutes	Clostridia	Peptostreptococcales-Tissierellales	Peptostreptococcaceae	Intestinibacter	NA
ASV277	16.5345	1.00291	0.35985	2.78702	0.00531958	0.0121365	USD	Bacteria	Firmicutes	Erysipelotrichia	Erysipelotrichales	Erysipelotrichaceae	Erysipelotrichaceae incertae sedis	Clostridium_innocuum(NR_029164.1)
ASV337	6.83623	0.92249	0.346369	2.66331	0.00773757	0.0165498	USD	Bacteria	Firmicutes	Negativicutes	Veillonellales-Selenomonadales	Veillonellaceae	Dialister	NA
ASV345	16.5659	0.911095	0.405307	2.24791	0.0245817	0.0482241	USD	Bacteria	Bacteroidota	Bacteroidia	Bacteroidales	Prevotellaceae	Paraprevotella	NA
ASV38	2.49954	-0.610951	0.256361	-2.38317	0.0171643	0.0343285	Control	Bacteria	Proteobacteria	Gammaproteobacteria	Pseudomonadales	Pseudomonadaceae	Pseudomonas	NA
ASV171	20.378	-0.847423	0.376331	-2.25181	0.0243345	0.0480451	Control	Bacteria	Firmicutes	Negativicutes	Veillonellales-Selenomonadales	Veillonellaceae	Veillonella	NA
ASV165	7.94309	-0.867965	0.319794	-2.71414	0.00664479	0.0145149	Control	Bacteria	Bacteroidetes	Bacteroidia	Bacteroidales	Prevotellaceae	Prevotella	Prevotella_corporis(L16465)
ASV508	6.26855	-0.876109	0.316431	-2.76872	0.00562763	0.0126519	Control	Bacteria	Firmicutes	Clostridia	Peptostreptococcales-Tissierellales	Peptostreptococcales-Tissierellales_fa	Peptoniphilus	NA
ASV415	21.6736	-0.89215	0.37606	-2.37236	0.0176749	0.0351216	Control	Bacteria	Firmicutes	Clostridia	Clostridiales	Clostridiaceae 1	Clostridium sensu stricto	NA
ASV275	6.49547	-0.897487	0.358042	-2.50665	0.0121881	0.0248606	Control	Bacteria	Proteobacteria	Gammaproteobacteria	Aeromonadales	Succinivibrionaceae	Succinivibrio	NA
ASV334	47.0205	-0.931952	0.390975	-2.38366	0.0171415	0.0343285	Control	Bacteria	Firmicutes	Clostridia	Lachnospirales	Lachnospiraceae	Dorea	NA
ASV587	7.90578	-0.979668	0.347988	-2.81523	0.00487416	0.0112875	Control	Bacteria	Firmicutes	Clostridia	Lachnospirales	Lachnospiraceae	Lachnoclostridium	NA
ASV465	11.3897	-1.02931	0.368552	-2.79286	0.00522448	0.0120085	Control	Bacteria	Firmicutes	Clostridia	Clostridia_UCG-014	NA	Clostridia_UCG-014	NA
ASV590	9.24592	-1.03272	0.336392	-3.07001	0.00214055	0.00519125	Control	Bacteria	Firmicutes	Clostridia	Peptostreptococcales-Tissierellales	Anaerovoracaceae	Family_XIII_AD3011_group	NA
ASV324	49.6251	-1.056	0.405873	-2.60181	0.00927338	0.019563	Control	Bacteria	Bacteroidota	Bacteroidia	Bacteroidales	Marinifilaceae	Odoribacter	NA
ASV783	27.1864	-1.05632	0.393023	-2.68769	0.00719492	0.0154968	Control	Bacteria	Firmicutes	Clostridia	Oscillospirales	Oscillospiraceae	UCG-005	NA
ASV456	32.3828	-1.06795	0.411344	-2.59624	0.00942509	0.0197478	Control	Bacteria	Firmicutes	Clostridia	Oscillospirales	Oscillospiraceae	UCG-002	NA
ASV294	46.9328	-1.0691	0.419387	-2.5492	0.010797	0.0221698	Control	Bacteria	Firmicutes	Clostridia	Lachnospirales	Lachnospiraceae	Lachnospiraceae	NA
ASV691	34.3629	-1.08001	0.391999	-2.75512	0.00586699	0.0130944	Control	Bacteria	Firmicutes	Clostridia	Lachnospirales	Lachnospiraceae	Lachnospiraceae	NA
ASV189	94.3813	-1.11338	0.406854	-2.73657	0.00620834	0.0136583	Control	Bacteria	Firmicutes	Clostridia	Monoglobales	Monoglobaceae	Monoglobus	NA
ASV803	12.9016	-1.14639	0.372829	-3.07484	0.00210613	0.00514831	Control	Bacteria	Firmicutes	Clostridia	Christensenellales	Christensenellaceae	Christensenellaceae_R-7_group	NA
ASV148	136.23	-1.15009	0.449289	-2.55981	0.010473	0.0216489	Control	Bacteria	Firmicutes	Clostridia	Lachnospirales	Lachnospiraceae	Lachnospira	NA
ASV145	128.39	-1.1587	0.450678	-2.57101	0.0101403	0.0211028	Control	Bacteria	Firmicutes	Bacilli	Erysipelotrichales	Erysipelatoclostridiaceae	Erysipelotrichaceae_UCG-003	NA
ASV715	21.5375	-1.17067	0.369566	-3.1677	0.00153649	0.00391108	Control	Bacteria	Firmicutes	Clostridia	Oscillospirales	Oscillospiraceae	Colidextribacter	NA
ASV371	8.5926	-1.1724	0.342268	-3.42539	0.000613913	0.00167332	Control	Bacteria	Proteobacteria	Betaproteobacteria	Burkholderiales	Sutterellaceae	Sutterella	NA
ASV178	11.8697	-1.19046	0.358357	-3.322	0.000893742	0.00233282	Control	Bacteria	Bacteroidetes	Bacteroidia	Bacteroidales	Prevotellaceae	Prevotella	Prevotella_buccalis(L16476)
ASV492	31.1887	-1.19369	0.380849	-3.13428	0.00172276	0.00427912	Control	Bacteria	Firmicutes	Clostridia	Lachnospirales	Lachnospiraceae	Lachnospiraceae	NA
ASV358	6.58603	-1.20607	0.312986	-3.85344	0.00011647	0.000344931	Control	Bacteria	Proteobacteria	Epsilonproteobacteria	Campylobacterales	Campylobacteraceae	Campylobacter	Campylobacter_hominis(AJ251584)
ASV53	58.3237	-1.23073	0.455577	-2.70148	0.00690318	0.0149731	Control	Bacteria	Bacteroidetes	Bacteroidia	Bacteroidales	Prevotellaceae	Prevotella	Prevotella_copri(AB064923)
ASV24	26.2794	-1.243	0.378004	-3.28834	0.00100781	0.00258672	Control	Bacteria	Firmicutes	Bacilli	Lactobacillales	Enterococcaceae	Enterococcus	NA
ASV163	134.532	-1.24343	0.514234	-2.41802	0.0156051	0.0316209	Control	Bacteria	Firmicutes	Clostridia	Clostridiales	Ruminococcaceae	Ruminococcus	Ruminococcus_bromii(L76600)
ASV474	17.5774	-1.25669	0.372253	-3.3759	0.00073575	0.00195354	Control	Bacteria	Firmicutes	Clostridia	Lachnospirales	Lachnospiraceae	Lachnospiraceae_UCG-010	NA
ASV223	65.2906	-1.27737	0.438658	-2.912	0.00359124	0.00837956	Control	Bacteria	Bacteroidetes	Bacteroidia	Bacteroidales	Rikenellaceae	Alistipes	Alistipes_finegoldii(AY643083)
ASV402	12.0755	-1.28888	0.368335	-3.49921	0.000466643	0.00129483	Control	Bacteria	Firmicutes	Clostridia	Clostridiales	Clostridiaceae	Clostridium_sensu_stricto_1	NA
ASV351	9.08481	-1.30789	0.353151	-3.70349	0.000212653	0.000617897	Control	Bacteria	Firmicutes	Clostridia	Oscillospirales	Oscillospiraceae	NK4A214_group	NA
ASV40	304.717	-1.33391	0.481172	-2.7722	0.0055679	0.0126096	Control	Bacteria	Bacteroidetes	Bacteroidia	Bacteroidales	Porphyromonadaceae	Parabacteroides	Parabacteroides_merdae(AB238928)
ASV151	85.2604	-1.33801	0.488396	-2.7396	0.00615146	0.0136306	Control	Bacteria	Bacteroidota	Bacteroidia	Bacteroidales	Rikenellaceae	Alistipes	NA
ASV164	6.78846	-1.36066	0.327394	-4.15602	3.24e-05	0.000102829	Control	Bacteria	Verrucomicrobiota	Verrucomicrobiae	Verrucomicrobiales	Akkermansiaceae	Akkermansia	NA
ASV215	16.8003	-1.38557	0.394102	-3.51577	0.000438476	0.00122773	Control	Bacteria	Firmicutes	Clostridia	Lachnospirales	Lachnospiraceae	Coprococcus	NA
ASV218	21.5546	-1.42075	0.406616	-3.49409	0.000475681	0.00130812	Control	Archaea	Euryarchaeota	Methanobacteria	Methanobacteriales	Methanobacteriaceae	Methanobrevibacter	NA
ASV518	6.54516	-1.4379	0.330464	-4.35117	1.35e-05	4.53e-05	Control	Bacteria	Proteobacteria	Alphaproteobacteria	Rhodospirillales	NA	Rhodospirillales	NA
ASV463	6.97759	-1.45615	0.319842	-4.55272	5.3e-06	1.87e-05	Control	Bacteria	Bacteroidetes	Bacteroidia	Bacteroidales	Bacteroidaceae	Bacteroides	Bacteroides_eggerthii(AB050107)
ASV195	94.509	-1.46158	0.486365	-3.00511	0.00265488	0.00633878	Control	Bacteria	Firmicutes	Clostridia	Oscillospirales	Ruminococcaceae	Subdoligranulum	NA
ASV207	120.733	-1.48466	0.438732	-3.38398	0.00071442	0.0019134	Control	Bacteria	Firmicutes	Clostridia	Lachnospirales	Lachnospiraceae	Lachnospiraceae_NK4A136_group	NA
ASV428	36.3152	-1.5263	0.391203	-3.90156	9.56e-05	0.000288595	Control	Bacteria	Firmicutes	Clostridia	Oscillospirales	Oscillospiraceae	Oscillospiraceae	NA
ASV98	67.1709	-1.56635	0.425061	-3.685	0.000228701	0.000658317	Control	Bacteria	Firmicutes	Clostridia	Oscillospirales	Ruminococcaceae	Ruminococcus	NA
ASV27	295.016	-1.56761	0.515489	-3.04101	0.00235789	0.00567366	Control	Bacteria	Firmicutes	Negativicutes	Veillonellales-Selenomonadales	Veillonellaceae	Dialister	NA
ASV157	130.133	-1.59758	0.50962	-3.13484	0.00171947	0.00427912	Control	Bacteria	Proteobacteria	Gammaproteobacteria	Enterobacterales	Enterobacteriaceae	Enterobacter	NA
ASV523	4.30476	-1.66491	0.310228	-5.36674	8.02e-08	3.25e-07	Control	Bacteria	Firmicutes	Clostridia	Clostridia_vadinBB60_group	NA	Clostridia_vadinBB60_group	NA
ASV591	11.035	-1.68723	0.362054	-4.66015	3.16e-06	1.19e-05	Control	Bacteria	Firmicutes	Clostridia	Clostridia_UCG-014	NA	Clostridia_UCG-014	NA
ASV387	6.64672	-1.74374	0.336622	-5.18011	2.22e-07	8.87e-07	Control	Bacteria	Bacteroidota	Bacteroidia	Bacteroidales	Rikenellaceae	Alistipes	NA
ASV533	24.7344	-1.74501	0.390689	-4.46649	7.95e-06	2.78e-05	Control	Bacteria	Firmicutes	Clostridia	Clostridiales	Lachnospiraceae	Ruminococcus2	Ruminococcus_lactaris(L76602)
ASV604	12.0151	-1.76017	0.361319	-4.8715	1.11e-06	4.21e-06	Control	Bacteria	Bacteroidota	Bacteroidia	Bacteroidales	Barnesiellaceae	Barnesiella	NA
ASV1122	11.4427	-1.77484	0.358154	-4.95552	7.21e-07	2.78e-06	Control	Bacteria	Proteobacteria	Betaproteobacteria	Burkholderiales	Sutterellaceae	Parasutterella	Parasutterella_excrementihominis(AB370250)
ASV1178	35.5245	3.0221	0.411522	7.34371	2.08e-13	1.25e-12	Control	Bacteria	Proteobacteria	Gammaproteobacteria	Pasteurellales	Pasteurellaceae	Haemophilus	Haemophilus_parainfluenzae(AY362908)
ASV302	45.1962	-1.77884	0.450494	-3.94864	7.86e-05	0.000242077	Control	Bacteria	Proteobacteria	Gammaproteobacteria	Burkholderiales	Sutterellaceae	Parasutterella	NA
ASV121	15.687	-1.80354	0.395389	-4.56144	5.08e-06	1.84e-05	Control	Bacteria	Firmicutes	Clostridia	Clostridia_UCG-014	NA	Clostridia_UCG-014	NA
ASV220	86.6126	-1.85046	0.455296	-4.0643	4.82e-05	0.000151414	Control	Bacteria	Firmicutes	Clostridia	Oscillospirales	Ruminococcaceae	Faecalibacterium	NA
ASV67	82.7939	-1.88787	0.489657	-3.8555	0.000115495	0.000344931	Control	Bacteria	Firmicutes	Clostridia	Oscillospirales	NA	Oscillospirales	NA
ASV182	28.4531	-1.98146	0.427013	-4.64029	3.48e-06	1.28e-05	Control	Bacteria	Firmicutes	Clostridia	Clostridiales	Lachnospiraceae	Coprococcus	Coprococcus_eutactus(EF031543)
ASV188	50.0795	-2.01672	0.452241	-4.45938	8.22e-06	2.84e-05	Control	Bacteria	Firmicutes	Clostridia	Oscillospirales	NA	Oscillospirales	NA
ASV408	6.74967	-2.08115	0.325975	-6.38438	1.72e-10	9.14e-10	Control	Bacteria	Actinobacteria	Actinobacteria	Bifidobacteriales	Bifidobacteriaceae	Bifidobacterium	Bifidobacterium_adolescentis(AP009256)
ASV417	21.7496	-2.12053	0.384635	-5.5131	3.53e-08	1.49e-07	Control	Bacteria	Firmicutes	Clostridia	Lachnospirales	Lachnospiraceae	Roseburia	NA
ASV553	9.55452	-2.17681	0.352487	-6.17559	6.59e-10	3.27e-09	Control	Bacteria	Firmicutes	Clostridia	Oscillospirales	Oscillospiraceae	UCG-005	NA
ASV462	9.21378	-2.18396	0.350412	-6.23255	4.59e-10	2.36e-09	Control	Bacteria	Firmicutes	NA	NA	NA	Firmicutes	NA
ASV139	37.7438	-2.46335	0.41412	-5.94838	2.71e-09	1.28e-08	Control	Bacteria	Firmicutes	Clostridia	Oscillospirales	Oscillospiraceae	UCG-002	NA
ASV435	44.8376	-2.47709	0.425941	-5.81558	6.04e-09	2.74e-08	Control	Bacteria	Firmicutes	Clostridia	Clostridiales	Ruminococcaceae	Ruminococcus	Ruminococcus_callidus(L76596)
ASV424	11.0881	-2.54	0.369403	-6.87596	6.16e-12	3.33e-11	Control	Bacteria	Bacteroidetes	Bacteroidia	Bacteroidales	Bacteroidaceae	Bacteroides	Bacteroides_intestinalis(AB214328)
ASV313	9.00323	-2.65481	0.339017	-7.8309	4.84e-15	3.17e-14	Control	Bacteria	Bacteroidota	Bacteroidia	Bacteroidales	Muribaculaceae	Muribaculaceae	NA
ASV644	9.213	-2.69887	0.353659	-7.63126	2.32e-14	1.46e-13	Control	Bacteria	Firmicutes	Clostridia	Clostridia_UCG-014	NA	Clostridia_UCG-014	NA
ASV403	8.41864	-2.74314	0.347442	-7.89523	2.9e-15	1.94e-14	Control	Bacteria	Bacteroidota	Bacteroidia	Bacteroidales	Prevotellaceae	Paraprevotella	NA
ASV329	18.0023	-2.82091	0.397615	-7.0946	1.3e-12	7.54e-12	Control	Bacteria	Firmicutes	Bacilli	Erysipelotrichales	Erysipelotrichaceae	Holdemanella	NA
ASV143	61.3166	-2.90645	0.457012	-6.35969	2.02e-10	1.06e-09	Control	Bacteria	Bacteroidetes	Bacteroidia	Bacteroidales	Bacteroidaceae	Bacteroides	Bacteroides_plebeius(AB200217)
ASV255	41.1332	-2.94361	0.417249	-7.05482	1.73e-12	9.86e-12	Control	Bacteria	Firmicutes	Clostridia	Oscillospirales	Oscillospiraceae	UCG-005	NA
ASV177	18.9293	-3.19342	0.376825	-8.47455	2.36e-17	1.77e-16	Control	Bacteria	Bacteroidota	Bacteroidia	Bacteroidales	Prevotellaceae	Prevotella	NA
ASV951	10.305	-3.24394	0.375454	-8.64005	5.62e-18	4.44e-17	Control	Bacteria	Firmicutes	Bacilli	Erysipelotrichales	Erysipelotrichaceae	Holdemanella	NA
ASV166	94.3121	-3.26817	0.434252	-7.52598	5.23e-14	3.22e-13	Control	Bacteria	Firmicutes	Clostridia	Clostridiales	Ruminococcaceae	Clostridium IV	Eubacterium_siraeum(L34625)
ASV713	14.3194	-3.73652	0.395668	-9.44358	3.6e-21	3.17e-20	Control	Bacteria	Firmicutes	Negativicutes	Veillonellales-Selenomonadales	Selenomonadaceae	Megamonas	NA
ASV647	14.7942	-3.78689	0.394664	-9.5952	8.38e-22	8.06e-21	Control	Bacteria	Bacteroidetes	Bacteroidia	Bacteroidales	Prevotellaceae	Prevotella	Prevotella_stercorea(AB244774)
ASV340	15.0823	-3.84066	0.401151	-9.57408	1.03e-21	9.59e-21	Control	Bacteria	Firmicutes	Clostridia	Oscillospirales	Ruminococcaceae	Faecalibacterium	NA
ASV158	90.0459	-3.8423	0.459024	-8.37058	5.73e-17	4.11e-16	Control	Bacteria	Firmicutes	Clostridia	Christensenellales	Christensenellaceae	Christensenellaceae_R-7_group	NA
ASV598	19.5715	-4.21546	0.417908	-10.087	6.3e-24	7.19e-23	Control	Bacteria	Firmicutes	Clostridia	Lachnospirales	Lachnospiraceae	Lachnospiraceae	NA
ASV339	23.9172	-4.51818	0.42041	-10.7471	6.12e-27	8.56e-26	Control	Bacteria	Firmicutes	Clostridia	Lachnospirales	Lachnospiraceae	Lachnospiraceae	NA
ASV57	50.6997	-5.35781	0.430964	-12.4321	1.75e-35	4.9e-34	Control	Bacteria	Bacteroidetes	Bacteroidia	Bacteroidales	Bacteroidaceae	Bacteroides	Bacteroides_eggerthii(AB050107)
ASV127	92.8571	-6.5186	0.480303	-13.5719	5.88e-42	3.62e-40	Control	Bacteria	Bacteroidota	Bacteroidia	Bacteroidales	NA	Bacteroidales	NA
