# Supplementary material for: Rare phylotypes in stone, stool, and urine microbiomes are associated with urinary stone disease
Source: Front Mol Biosci. 2023 Aug 4;10:1210225. doi: 10.3389/fmolb.2023.1210225 (PMC10436313; doi:10.3389/fmolb.2023.1210225)
Supplement: Supplementary file 6 [file Table3.XLSX]

## Sheet: diff_abun_ps_stool_rare2_Group_
Supplementary Material S3 Rare Phylotypes in Stone, Stool and Urine Microbiome is Associated with Urinary Stone Disease Mangesh Suryavanshi*, Jose Agudelo, Aaron Miller * Correspondence: Mangesh Suryavanshi: suryavm@ccf.org
ASVs	baseMean	log2FoldChange	lfcSE	stat	pvalue	padj	Group	Kingdom	Phylum	Class	Order	Family	Genus	Species
ASV1382	12.1682	4.44219	0.367293	12.0944	1.13e-33	1.25e-30	USD	Bacteria	Firmicutes	Clostridia	NA	NA	Clostridia	NA
ASV1410	10.0689	4.30726	0.364267	11.8245	2.92e-32	1.61e-29	USD	Bacteria	Bacteroidetes	Bacteroidia	Bacteroidales	Bacteroidaceae	Bacteroides	NA
ASV1510	13.441	4.29957	0.377868	11.3785	5.35e-30	1.97e-27	USD	Bacteria	Firmicutes	Negativicutes	Selenomonadales	Veillonellaceae	Veillonella	NA
ASV1435	7.54011	3.45528	0.350341	9.86263	6.04e-23	1.67e-20	USD	Bacteria	Actinobacteria	Actinobacteria	Coriobacteriales	Coriobacteriaceae	Slackia	Slackia_isoflavoniconvertens(EU826403)
ASV1090	7.78059	3.26227	0.347708	9.38223	6.46e-21	1.19e-18	USD	Bacteria	Firmicutes	Bacilli	Erysipelotrichales	Erysipelotrichaceae	Turicibacter	NA
ASV1453	4.96534	3.1986	0.335931	9.52159	1.71e-21	3.76e-19	USD	Bacteria	Firmicutes	NA	NA	NA	Firmicutes	NA
ASV995	4.56058	2.94765	0.318378	9.25834	2.08e-20	3.27e-18	USD	Bacteria	Bacteroidota	Bacteroidia	Bacteroidales	Prevotellaceae	Prevotellaceae	NA
ASV1064	3.63366	2.70049	0.329316	8.20032	2.4e-16	2.4e-14	USD	Bacteria	Bacteroidetes	Bacteroidia	Bacteroidales	Prevotellaceae	Prevotella	Prevotella_copri(AB064923)
ASV706	3.63883	2.68284	0.323139	8.30243	1.02e-16	1.41e-14	USD	Bacteria	Bacteroidetes	Bacteroidia	Bacteroidales	Porphyromonadaceae	Parabacteroides	Parabacteroides_distasonis(AB238922)
ASV904	3.58616	2.67821	0.327492	8.17795	2.89e-16	2.65e-14	USD	Bacteria	Firmicutes	Bacilli	Lactobacillales	Lactobacillaceae	Lactobacillus	Lactobacillus_salivarius(AF089108)
ASV1055	3.67262	2.65888	0.323698	8.21407	2.14e-16	2.4e-14	USD	Bacteria	Bacteroidota	Bacteroidia	Bacteroidales	Rikenellaceae	Alistipes	NA
ASV785	4.95662	2.57979	0.328433	7.85484	4e-15	2.94e-13	USD	Bacteria	Firmicutes	Clostridia	Oscillospirales	Oscillospiraceae	Oscillospiraceae	NA
ASV2152	3.47055	2.50323	0.304863	8.21098	2.19e-16	2.4e-14	USD	Bacteria	Firmicutes	Bacilli	Lactobacillales	Leuconostocaceae	Weissella	NA
ASV1859	3.2748	2.50179	0.322368	7.76068	8.45e-15	5.48e-13	USD	Bacteria	Firmicutes	Clostridia	NA	NA	Clostridia	NA
ASV956	3.15176	2.43505	0.323871	7.51857	5.54e-14	3.05e-12	USD	Bacteria	Proteobacteria	Gammaproteobacteria	Enterobacteriales	Enterobacteriaceae	Enterobacteriaceae	NA
ASV3068	3.10712	2.40999	0.312423	7.71388	1.22e-14	7.47e-13	USD	Bacteria	Firmicutes	Clostridia	Lachnospirales	Lachnospiraceae	Lachnospiraceae	NA
ASV2188	3.06775	2.40843	0.306392	7.86061	3.82e-15	2.94e-13	USD	Bacteria	Firmicutes	Bacilli	Lactobacillales	Lactobacillaceae	Lactobacillus	NA
ASV1486	2.98963	2.34212	0.32591	7.1864	6.65e-13	3.33e-11	USD	Bacteria	Firmicutes	Clostridia	Clostridiales	Lachnospiraceae	Lachnospiracea incertae sedis	Lactobacillus_rogosae(NR_104836.1)
ASV1457	2.91804	2.29911	0.310071	7.41479	1.22e-13	6.39e-12	USD	Bacteria	Bacteroidetes	Bacteroidia	Bacteroidales	Bacteroidaceae	Bacteroides	Bacteroides_coprocola(AB200224)
ASV1670	2.82667	2.24232	0.313765	7.14649	8.9e-13	4.09e-11	USD	Bacteria	Firmicutes	Clostridia	Oscillospirales	Oscillospiraceae	Oscillospiraceae	NA
ASV1651	2.70929	2.16591	0.302741	7.15434	8.41e-13	4.03e-11	USD	Bacteria	Bacteroidetes	Bacteroidia	Bacteroidales	Porphyromonadaceae	Odoribacter	Odoribacter_splanchnicus(L16496)
ASV1144	2.59302	2.12945	0.313874	6.78441	1.17e-11	4.76e-10	USD	Bacteria	Firmicutes	Clostridia	NA	NA	Clostridia	NA
ASV1021	2.59229	2.10715	0.311443	6.76576	1.33e-11	5.22e-10	USD	Bacteria	Firmicutes	Clostridia	Oscillospirales	Butyricicoccaceae	Butyricicoccaceae	NA
ASV3413	2.54117	2.04874	0.298881	6.8547	7.15e-12	3.15e-10	USD	Bacteria	Firmicutes	Clostridia	NA	NA	Clostridia	NA
ASV1221	2.50225	2.02023	0.308603	6.54636	5.9e-11	2.03e-09	USD	Bacteria	Firmicutes	Clostridia	NA	NA	Clostridia	NA
ASV3882	2.46931	1.9957	0.302993	6.58663	4.5e-11	1.6e-09	USD	Bacteria	Bacteroidetes	Bacteroidia	Bacteroidales	Bacteroidaceae	Bacteroides	Bacteroides_uniformis(AB050110)
ASV1316	2.87794	1.97862	0.30908	6.40165	1.54e-10	4.46e-09	USD	Bacteria	Firmicutes	Clostridia	Lachnospirales	Lachnospiraceae	Lachnospiraceae	NA
ASV1468	2.44351	1.97613	0.307607	6.42422	1.33e-10	3.95e-09	USD	Bacteria	Firmicutes	Clostridia	NA	NA	Clostridia	NA
ASV1188	2.37177	1.94261	0.301361	6.44613	1.15e-10	3.51e-09	USD	Bacteria	Firmicutes	Clostridia	Clostridiales	Lachnospiraceae	Lachnospiracea incertae sedis	Lactobacillus_rogosae(NR_104836.1)
ASV1617	2.35854	1.90988	0.304704	6.26799	3.66e-10	9.37e-09	USD	Bacteria	Firmicutes	Bacilli	Erysipelotrichales	Erysipelotrichaceae	Erysipelotrichaceae	NA
ASV2066	2.43116	1.88005	0.294122	6.39207	1.64e-10	4.62e-09	USD	Bacteria	Firmicutes	Bacilli	Erysipelotrichales	Erysipelatoclostridiaceae	Erysipelotrichaceae_UCG-003	NA
ASV2504	2.73082	1.87922	0.307221	6.11684	9.55e-10	2.34e-08	USD	Bacteria	Firmicutes	Clostridia	Oscillospirales	Butyricicoccaceae	UCG-008	NA
ASV2720	2.31363	1.87345	0.287376	6.51915	7.07e-11	2.36e-09	USD	Bacteria	Firmicutes	Clostridia	Clostridiales	Lachnospiraceae	Howardella	Howardella_ureilytica(DQ925472)
ASV854	2.20374	1.8261	0.296406	6.16082	7.24e-10	1.81e-08	USD	Bacteria	Firmicutes	Negativicutes	Selenomonadales	Veillonellaceae	Megamonas	Megamonas_funiformis(AB300988)
ASV1631	2.13751	1.7216	0.289001	5.95707	2.57e-09	6.02e-08	USD	Bacteria	Bacteroidetes	Bacteroidia	Bacteroidales	Bacteroidaceae	Bacteroides	NA
ASV3382	2.12551	1.71041	0.28695	5.96066	2.51e-09	6.02e-08	USD	Bacteria	Firmicutes	Clostridia	NA	NA	Clostridia	NA
ASV1637	2.12263	1.70849	0.269268	6.34494	2.23e-10	6.13e-09	USD	Bacteria	Firmicutes	Clostridia	Lachnospirales	Lachnospiraceae	Cellulosilyticum	NA
ASV823	2.29491	1.62171	0.301537	5.37813	7.53e-08	1.38e-06	USD	Bacteria	Bacteroidetes	Bacteroidia	Bacteroidales	Bacteroidaceae	Bacteroides	Bacteroides_fragilis(CR626927)
ASV833	7.89972	1.60036	0.354284	4.51718	6.27e-06	6.91e-05	USD	Bacteria	Actinobacteriota	Coriobacteriia	Coriobacteriales	Eggerthellaceae	Eggerthella	NA
ASV1741	1.98244	1.59648	0.283961	5.62219	1.89e-08	3.85e-07	USD	Bacteria	Firmicutes	Bacilli	Lactobacillales	Streptococcaceae	Streptococcus	NA
ASV826	4.39985	1.59229	0.313729	5.07535	3.87e-07	5.84e-06	USD	Bacteria	Firmicutes	Erysipelotrichia	Erysipelotrichales	Erysipelotrichaceae	Erysipelotrichaceae incertae sedis	Clostridium_innocuum(NR_029164.1)
ASV1327	2.33749	1.57788	0.291102	5.42035	5.95e-08	1.13e-06	USD	Bacteria	Bacteroidota	Bacteroidia	Bacteroidales	Marinifilaceae	Butyricimonas	NA
ASV3024	1.94326	1.53279	0.268462	5.70951	1.13e-08	2.5e-07	USD	Bacteria	Firmicutes	Clostridia	Clostridiales	NA	Clostridiales	NA
ASV1826	1.90395	1.49156	0.293641	5.07956	3.78e-07	5.79e-06	USD	Bacteria	Firmicutes	Clostridia	NA	NA	Clostridia	NA
ASV2774	1.87849	1.4881	0.286297	5.19773	2.02e-07	3.42e-06	USD	Bacteria	Firmicutes	Negativicutes	Selenomonadales	Veillonellaceae	Veillonella	NA
ASV2399	1.87842	1.4639	0.284812	5.13987	2.75e-07	4.45e-06	USD	Bacteria	Firmicutes	Negativicutes	Selenomonadales	Veillonellaceae	Megasphaera	Megasphaera_sp.(HM990965)
ASV2728	2.25522	1.44475	0.289682	4.98737	6.12e-07	8.99e-06	USD	Bacteria	Firmicutes	Clostridia	Clostridiales	Ruminococcaceae	Faecalibacterium	Faecalibacterium_prausnitzii(AJ413954)
ASV809	1.85238	1.43529	0.282331	5.08372	3.7e-07	5.74e-06	USD	Bacteria	Bacteroidetes	Bacteroidia	Bacteroidales	Bacteroidaceae	Bacteroides	NA
ASV1877	1.83211	1.41289	0.28111	5.0261	5.01e-07	7.45e-06	USD	Bacteria	Firmicutes	Bacilli	Lactobacillales	Enterococcaceae	Enterococcus	NA
ASV1511	1.82614	1.40594	0.274086	5.12956	2.9e-07	4.57e-06	USD	Bacteria	Bacteroidetes	Bacteroidia	Bacteroidales	Rikenellaceae	Alistipes	Alistipes_shahii(AY974072)
ASV5450	1.81253	1.39068	0.270636	5.13856	2.77e-07	4.45e-06	USD	Bacteria	Firmicutes	Clostridia	Peptostreptococcales-Tissierellales	Anaerovoracaceae	Family_XIII_AD3011_group	NA
ASV970	1.80587	1.38309	0.284635	4.85915	1.18e-06	1.58e-05	USD	Bacteria	Bacteroidetes	Bacteroidia	Bacteroidales	Rikenellaceae	Alistipes	Alistipes_finegoldii(AY643083)
ASV943	3.16666	1.37133	0.289283	4.74045	2.13e-06	2.67e-05	USD	Bacteria	Proteobacteria	Deltaproteobacteria	Desulfovibrionales	Desulfovibrionaceae	Desulfovibrio	Desulfovibrio_piger(AF192152)
ASV3925	1.77383	1.34556	0.272304	4.94141	7.76e-07	1.08e-05	USD	Bacteria	Firmicutes	Bacilli	Lactobacillales	Lactobacillaceae	Lactobacillus	NA
ASV1172	4.89426	1.34317	0.32511	4.13144	3.6e-05	0.000322984	USD	Bacteria	Firmicutes	Bacilli	Erysipelotrichales	Erysipelatoclostridiaceae	Erysipelatoclostridium	NA
ASV4381	1.72226	1.28312	0.260503	4.92555	8.41e-07	1.16e-05	USD	Bacteria	Firmicutes	Clostridia	Peptostreptococcales-Tissierellales	Anaerovoracaceae	Family_XIII_UCG-001	NA
ASV4267	2.01412	1.27046	0.278283	4.56535	4.99e-06	5.67e-05	USD	Bacteria	Actinobacteria	Actinobacteria	Actinomycetales	Micrococcaceae	Rothia	Rothia_mucilaginosa(X87758)
ASV5449	1.70205	1.25834	0.267117	4.71083	2.47e-06	2.98e-05	USD	Bacteria	Firmicutes	Clostridia	Clostridiales	Ruminococcaceae	Intestinimonas	Colidextribacter_massiliensis(NR_147375.1)
ASV1838	2.5437	1.24305	0.282271	4.40375	1.06e-05	0.000112739	USD	Bacteria	Proteobacteria	Gammaproteobacteria	Aeromonadales	Aeromonadaceae	Aeromonas	NA
ASV1303	1.84477	1.16949	0.276831	4.22457	2.39e-05	0.000221692	USD	Bacteria	Bacteroidota	Bacteroidia	Bacteroidales	Prevotellaceae	Alloprevotella	NA
ASV2328	1.62478	1.15762	0.269782	4.29095	1.78e-05	0.000173502	USD	Bacteria	Firmicutes	Bacilli	Erysipelotrichales	Erysipelatoclostridiaceae	Catenibacterium	NA
ASV752	1.61782	1.14847	0.260495	4.40879	1.04e-05	0.000111214	USD	Bacteria	Bacteroidota	Bacteroidia	Bacteroidales	NA	Bacteroidales	NA
ASV1879	2.18163	1.14211	0.271444	4.20755	2.58e-05	0.000237071	USD	Bacteria	Proteobacteria	Betaproteobacteria	Burkholderiales	Sutterellaceae	Parasutterella	Parasutterella_secunda(AB491209)
ASV918	1.56551	1.10235	0.274615	4.01417	5.97e-05	0.000505691	USD	Bacteria	Firmicutes	Negativicutes	Veillonellales-Selenomonadales	Selenomonadaceae	Mitsuokella	NA
ASV343	1.57227	1.08548	0.262247	4.13916	3.49e-05	0.000314865	USD	Bacteria	Fusobacteriota	Fusobacteriia	Fusobacteriales	Leptotrichiaceae	Sneathia	NA
ASV1049	3.35584	1.07981	0.301618	3.58007	0.000343497	0.00231037	USD	Bacteria	Firmicutes	Negativicutes	Veillonellales-Selenomonadales	Veillonellaceae	Veillonella	NA
ASV1847	2.56285	1.06393	0.291072	3.65521	0.000256974	0.00185089	USD	Bacteria	Firmicutes	Clostridia	Oscillospirales	Oscillospiraceae	Oscillospiraceae	NA
ASV3042	1.6835	1.0609	0.269147	3.9417	8.09e-05	0.000665358	USD	Bacteria	Bacteroidetes	Bacteroidia	Bacteroidales	Prevotellaceae	Prevotellaceae	NA
ASV5905	1.55329	1.05803	0.256545	4.12415	3.72e-05	0.000330689	USD	Bacteria	Firmicutes	Bacilli	Lactobacillales	Streptococcaceae	Streptococcus	NA
ASV5135	1.7091	1.04668	0.261811	3.99783	6.39e-05	0.000533686	USD	Bacteria	Proteobacteria	Gammaproteobacteria	Pasteurellales	Pasteurellaceae	Haemophilus	Haemophilus_parainfluenzae(AY362908)
ASV5448	1.53328	1.02925	0.252565	4.07521	4.6e-05	0.000402071	USD	Bacteria	Firmicutes	Bacilli	Bacillales	Bacillales Incertae Sedis XI	Gemella	Gemella_haemolysans(L14326)
ASV1609	1.53322	1.02922	0.267442	3.84838	0.000118901	0.000956411	USD	Bacteria	Proteobacteria	Betaproteobacteria	Burkholderiales	Sutterellaceae	Sutterella	Sutterella_wadsworthensis(GU585669)
ASV2974	1.53322	1.02921	0.253364	4.06218	4.86e-05	0.000421858	USD	Bacteria	Firmicutes	Clostridia	Monoglobales	Monoglobaceae	Monoglobus	NA
ASV1446	1.92275	1.02093	0.27538	3.70737	0.000209425	0.00153857	USD	Bacteria	Bacteroidetes	NA	NA	NA	Bacteroidetes	NA
ASV2528	1.52064	1.01033	0.267683	3.77434	0.000160434	0.00125389	USD	Bacteria	Firmicutes	Clostridia	NA	NA	Clostridia	NA
ASV2905	1.51944	1.00949	0.236614	4.26642	1.99e-05	0.000187087	USD	Bacteria	Bacteroidota	Bacteroidia	Bacteroidales	Marinifilaceae	Butyricimonas	NA
ASV3879	1.50079	0.980677	0.263056	3.72801	0.000192997	0.00145673	USD	Bacteria	Bacteroidetes	Bacteroidia	Bacteroidales	Prevotellaceae	Prevotella	NA
ASV2169	1.60426	0.977353	0.261215	3.74156	0.000182878	0.00139952	USD	Bacteria	Firmicutes	Clostridia	Lachnospirales	Lachnospiraceae	GCA-900066575	NA
ASV2888	1.47533	0.941016	0.26056	3.61152	0.000304413	0.00212665	USD	Bacteria	Firmicutes	Bacilli	Lactobacillales	Lactobacillaceae	Lactobacillus	NA
ASV1370	1.47513	0.940856	0.260546	3.61109	0.00030491	0.00212665	USD	Bacteria	Proteobacteria	Betaproteobacteria	Burkholderiales	Sutterellaceae	Parasutterella	\Parasutterella_excrementihominis(AB370250)\
ASV3131	1.78724	0.940155	0.265641	3.53919	0.000401358	0.00261714	USD	Bacteria	Firmicutes	Bacilli	NA	NA	Bacilli	NA
ASV1400	1.46882	0.930819	0.261273	3.56263	0.000367159	0.00245218	USD	Bacteria	Proteobacteria	Betaproteobacteria	Burkholderiales	Sutterellaceae	Sutterella	Sutterella_massiliensis(NR_147401.1)
ASV1193	2.05331	0.927142	0.287546	3.22432	0.0012627	0.00682106	USD	Bacteria	Firmicutes	Clostridia	Clostridia_UCG-014	NA	Clostridia_UCG-014	NA
ASV1601	1.45513	0.909647	0.257175	3.53707	0.000404596	0.00262273	USD	Bacteria	Spirochaetes	Spirochaetia	Spirochaetales	Spirochaetaceae	Treponema	Treponema_succinifaciens(M57738)
ASV2334	1.43581	0.905956	0.257985	3.51165	0.000445327	0.00286988	USD	Bacteria	Bacteroidetes	Bacteroidia	Bacteroidales	Prevotellaceae	Prevotella	Massiliprevotella_massiliensis(NR_147404.1)
ASV1371	1.44862	0.89922	0.259224	3.46889	0.000522605	0.00323545	USD	Bacteria	Firmicutes	Clostridia	Clostridiales	Ruminococcaceae	Ruminococcus	NA
ASV1493	4.36013	0.891673	0.316051	2.82129	0.00478304	0.021691	USD	Bacteria	Firmicutes	Clostridia	Oscillospirales	Ruminococcaceae	Incertae_Sedis	NA
ASV2205	1.44226	0.888835	0.250153	3.55316	0.000380628	0.00252682	USD	Bacteria	Actinobacteria	Actinobacteria	Coriobacteriales	Coriobacteriaceae	Olsenella	NA
ASV1721	1.42955	0.867844	0.25918	3.34843	0.00081271	0.00471372	USD	Bacteria	Bacteroidetes	Bacteroidia	Bacteroidales	Porphyromonadaceae	Parabacteroides	Parabacteroides_merdae(AB238928)
ASV3806	1.42939	0.867706	0.250028	3.47044	0.000519601	0.00323545	USD	Bacteria	Firmicutes	Bacilli	Erysipelotrichales	Erysipelatoclostridiaceae	Erysipelatoclostridiaceae	NA
ASV3354	1.42917	0.867544	0.250938	3.4572	0.000545815	0.0033416	USD	Bacteria	Firmicutes	Clostridia	NA	NA	Clostridia	NA
ASV735	3.06545	0.859531	0.315841	2.72141	0.00650046	0.0271345	USD	Bacteria	Firmicutes	Clostridia	Oscillospirales	Ruminococcaceae	Ruminococcus	NA
ASV4268	1.40356	0.852502	0.253945	3.35703	0.000787843	0.0046181	USD	Bacteria	Firmicutes	Clostridia	Lachnospirales	Lachnospiraceae	Lachnospiraceae	NA
ASV1166	6.09719	0.827655	0.333672	2.48045	0.0131218	0.046496	USD	Bacteria	Firmicutes	Clostridia	Lachnospirales	Lachnospiraceae	Lachnospiraceae	NA
ASV5451	1.39714	0.813409	0.245143	3.3181	0.000906328	0.00511832	USD	Bacteria	Fusobacteria	Fusobacteriia	Fusobacteriales	Fusobacteriaceae	Fusobacterium	NA
ASV1596	1.39665	0.813064	0.260328	3.12323	0.00178877	0.00929824	USD	Bacteria	Actinobacteria	Actinobacteria	Bifidobacteriales	Bifidobacteriaceae	Bifidobacterium	NA
ASV10617	1.90318	0.80994	0.266707	3.03681	0.00239094	0.012142	USD	Bacteria	Actinobacteriota	Actinobacteria	Actinomycetales	Actinomycetaceae	Actinomyces	NA
ASV1191	1.50709	0.805877	0.253822	3.17498	0.00149848	0.00797744	USD	Bacteria	Firmicutes	Clostridia	Lachnospirales	Lachnospiraceae	Tyzzerella	NA
ASV1176	4.67851	0.802535	0.326111	2.46093	0.0138579	0.0483483	USD	Bacteria	Firmicutes	Clostridia	Clostridiales	Lachnospiraceae	Ruminococcus2	Drancourtella_massiliensis(NR_144722.1)
ASV3706	1.39045	0.802111	0.234271	3.42386	0.000617373	0.00373816	USD	Bacteria	Proteobacteria	Deltaproteobacteria	Desulfovibrionales	Desulfovibrionaceae	Bilophila	Bilophila_wadsworthia(AJ867049)
ASV4599	1.39028	0.802023	0.248282	3.23029	0.00123664	0.00674644	USD	Bacteria	Firmicutes	Clostridia	NA	NA	Clostridia	NA
ASV1854	2.81608	0.792275	0.283115	2.79842	0.0051353	0.0230045	USD	Bacteria	Firmicutes	Bacilli	Lactobacillales	Streptococcaceae	Streptococcus	NA
ASV3628	1.38402	0.79098	0.254342	3.10991	0.00187145	0.00968231	USD	Bacteria	Firmicutes	Clostridia	NA	NA	Clostridia	NA
ASV1314	2.97307	0.787287	0.300316	2.62153	0.00875364	0.0334557	USD	Bacteria	Firmicutes	Clostridia	Lachnospirales	Lachnospiraceae	UC5-1-2E3	NA
ASV1619	1.36424	0.785123	0.24964	3.14502	0.00166074	0.00875661	USD	Bacteria	Firmicutes	Clostridia	NA	NA	Clostridia	NA
ASV1610	1.72193	0.784969	0.278014	2.82349	0.00475041	0.021632	USD	Bacteria	Bacteroidetes	Bacteroidia	Bacteroidales	NA	Bacteroidales	NA
ASV2115	2.29957	0.778777	0.27991	2.78223	0.00539859	0.023797	USD	Bacteria	Firmicutes	Clostridia	Oscillospirales	Oscillospirales_fa	Hydrogenoanaerobacterium	NA
ASV1871	1.36422	0.756534	0.249321	3.03438	0.00241029	0.0121841	USD	Bacteria	Firmicutes	Bacilli	RF39	NA	RF39	NA
ASV8125	1.36296	0.755817	0.23624	3.19936	0.00137732	0.00737961	USD	Bacteria	Firmicutes	Clostridia	Oscillospirales	Ruminococcaceae	Ruminococcaceae	NA
ASV2564	1.53378	0.744775	0.258207	2.88441	0.00392142	0.0185606	USD	Bacteria	Firmicutes	Negativicutes	Veillonellales-Selenomonadales	Veillonellaceae	Allisonella	NA
ASV3668	1.57048	0.729465	0.257609	2.83168	0.00463039	0.021173	USD	Bacteria	Firmicutes	Clostridia	Lachnospirales	Lachnospiraceae	Lachnospiraceae	NA
ASV5744	1.55146	0.724121	0.251637	2.87765	0.00400653	0.0188684	USD	Bacteria	Firmicutes	Clostridia	Oscillospirales	Ruminococcaceae	Anaerotruncus	NA
ASV7261	1.34496	0.721618	0.23637	3.05291	0.0022663	0.0115971	USD	Bacteria	Firmicutes	Bacilli	Erysipelotrichales	Erysipelatoclostridiaceae	Asteroleplasma	NA
ASV1792	1.34469	0.721452	0.250141	2.88418	0.00392434	0.0185606	USD	Bacteria	Bacteroidetes	Bacteroidia	Bacteroidales	Porphyromonadaceae	Parabacteroides	Parabacteroides_distasonis(AB238922)
ASV6755	1.33847	0.709731	0.229587	3.09134	0.00199257	0.0102608	USD	Bacteria	Bacteroidota	Bacteroidia	Bacteroidales	Barnesiellaceae	Barnesiella	NA
ASV4786	1.33836	0.709694	0.240609	2.94958	0.0031821	0.0156271	USD	Bacteria	Firmicutes	Clostridia	Lachnospirales	Lachnospiraceae	Lachnospiraceae	NA
ASV3889	1.50567	0.701604	0.251754	2.78686	0.00532211	0.0236466	USD	Bacteria	Proteobacteria	Alphaproteobacteria	Rhizobiales	Rhizobiaceae	Allorhizobium-Neorhizobium-Pararhizobium-Rhizobium	NA
ASV2801	1.32521	0.685542	0.250999	2.73125	0.00630946	0.0271091	USD	Bacteria	Bacteroidota	Bacteroidia	Bacteroidales	Rikenellaceae	Alistipes	NA
ASV632	1.91633	0.683917	0.263949	2.59109	0.00956715	0.035739	USD	Bacteria	Fusobacteriota	Fusobacteriia	Fusobacteriales	Fusobacteriaceae	Fusobacterium	NA
ASV5983	1.31896	0.673526	0.241515	2.78876	0.00529104	0.0236062	USD	Bacteria	Firmicutes	NA	NA	NA	Firmicutes	NA
ASV3446	1.52004	0.672852	0.246603	2.72848	0.00636269	0.0271091	USD	Bacteria	Firmicutes	Bacilli	Erysipelotrichales	Erysipelotrichaceae	Holdemanella	NA
ASV2970	1.51336	0.662107	0.242568	2.72958	0.00634159	0.0271091	USD	Bacteria	Firmicutes	Clostridia	Peptostreptococcales-Tissierellales	Anaerovoracaceae	Anaerovoracaceae	NA
ASV2557	1.57134	0.656616	0.240279	2.73272	0.00628139	0.0271091	USD	Bacteria	Bacteroidota	Bacteroidia	Bacteroidales	Prevotellaceae	Prevotellaceae	NA
ASV5504	1.49451	0.655567	0.246451	2.66003	0.00781327	0.0311965	USD	Bacteria	Firmicutes	Clostridia	NA	NA	Clostridia	NA
ASV3195	1.30573	0.648717	0.246754	2.629	0.00856359	0.0329968	USD	Bacteria	Firmicutes	Clostridia	NA	NA	Clostridia	NA
ASV5047	1.30562	0.64866	0.238031	2.72511	0.00642796	0.0271091	USD	Bacteria	Bacteroidota	Bacteroidia	Bacteroidales	Muribaculaceae	Muribaculaceae	NA
ASV5078	1.30486	0.648226	0.238042	2.72316	0.0064661	0.0271091	USD	Bacteria	Firmicutes	Clostridia	Clostridia_vadinBB60_group	NA	Clostridia_vadinBB60_group	NA
ASV5077	1.30479	0.648184	0.238043	2.72297	0.00646977	0.0271091	USD	Bacteria	Firmicutes	Clostridia	Clostridia_vadinBB60_group	NA	Clostridia_vadinBB60_group	NA
ASV1397	1.65643	0.644968	0.2621	2.46077	0.0138639	0.0483483	USD	Bacteria	Actinobacteria	Actinobacteria	Coriobacteriales	Coriobacteriaceae	Atopobium	Atopobium_deltae(KF537630)
ASV4227	1.42275	0.638327	0.234361	2.72369	0.00645571	0.0271091	USD	Bacteria	Firmicutes	Clostridia	Clostridiales	Ruminococcaceae	Clostridium IV	Clostridium_methylpentosum(Y18181)
ASV1644	1.29932	0.636285	0.247068	2.57534	0.0100142	0.0369295	USD	Bacteria	Firmicutes	Clostridia	Oscillospirales	Oscillospiraceae	NK4A214_group	NA
ASV3164	1.49384	0.629507	0.240202	2.62075	0.00877376	0.0334557	USD	Bacteria	Firmicutes	Bacilli	Lactobacillales	Lactobacillaceae	Lactobacillus	Lactobacillus_delbrueckii(CR954253)
ASV2296	1.293	0.623803	0.247386	2.52157	0.0116831	0.0420744	USD	Bacteria	Firmicutes	Clostridia	Oscillospirales	Oscillospiraceae	Oscillospiraceae	NA
ASV4700	1.29303	0.623797	0.238685	2.61348	0.00896261	0.0340579	USD	Bacteria	Bacteroidetes	Bacteroidia	Bacteroidales	Prevotellaceae	Prevotella	NA
ASV4158	1.441	0.618229	0.243136	2.54273	0.010999	0.0401354	USD	Bacteria	Firmicutes	Bacilli	Acholeplasmatales	Acholeplasmataceae	Anaeroplasma	NA
ASV3953	1.48629	0.617935	0.249376	2.47793	0.0132148	0.0466753	USD	Bacteria	Bacteroidota	Bacteroidia	Bacteroidales	Marinifilaceae	Odoribacter	NA
ASV1547	1.28632	0.610967	0.239026	2.55607	0.0105862	0.0388867	USD	Bacteria	Firmicutes	Clostridia	NA	NA	Clostridia	NA
ASV5665	1.28554	0.610558	0.235378	2.59395	0.00948798	0.0355638	USD	Bacteria	Firmicutes	Clostridia	Oscillospirales	UCG-010	UCG-010	NA
ASV3009	1.28018	0.59837	0.243459	2.45778	0.0139797	0.0485984	USD	Bacteria	Actinobacteria	Actinobacteria	Coriobacteriales	Coriobacteriaceae	Senegalimassilia	Senegalimassilia_anaerobia(JF824809)
ASV2987	1.46754	0.585245	0.226271	2.58648	0.00969622	0.0359772	USD	Bacteria	Proteobacteria	Gammaproteobacteria	Pasteurellales	Pasteurellaceae	Actinobacillus	NA
ASV6506	1.26688	0.572171	0.233185	2.45372	0.0141386	0.0488423	USD	Bacteria	Firmicutes	Clostridia	Clostridiales	Ruminococcaceae	Ruminococcus	Ruminococcus_bromii(L76600)
ASV4035	1.25994	0.558827	0.225989	2.47281	0.0134055	0.0471978	USD	Bacteria	Firmicutes	Clostridia	Oscillospirales	UCG-010	UCG-010	NA
ASV4289	1.4095	-0.575843	0.23463	-2.45426	0.0141175	0.0488423	Control	Bacteria	Firmicutes	Clostridia	Oscillospirales	Ruminococcaceae	Incertae_Sedis	NA
ASV2932	1.5065	-0.589858	0.237457	-2.48406	0.0129895	0.0461757	Control	Bacteria	Firmicutes	Clostridia	Lachnospirales	Lachnospiraceae	Lachnospiraceae_FCS020_group	NA
ASV6767	1.31112	-0.589918	0.235287	-2.50723	0.0121683	0.0435371	Control	Bacteria	Firmicutes	Clostridia	Peptostreptococcales-Tissierellales	Anaerovoracaceae	Family_XIII_AD3011_group	NA
ASV5625	1.45473	-0.591874	0.234604	-2.52287	0.0116402	0.0420575	Control	Bacteria	Firmicutes	Clostridia	Oscillospirales	UCG-010	UCG-010	NA
ASV5360	1.31859	-0.601562	0.227685	-2.64208	0.00823979	0.0324295	Control	Bacteria	Firmicutes	Clostridia	Monoglobales	Monoglobaceae	Monoglobus	NA
ASV4402	1.38966	-0.601643	0.24179	-2.48829	0.0128359	0.0457773	Control	Bacteria	Firmicutes	Clostridia	Oscillospirales	NA	Oscillospirales	NA
ASV6269	1.40922	-0.604429	0.237664	-2.5432	0.0109841	0.0401354	Control	Bacteria	Firmicutes	Clostridia	Oscillospirales	Oscillospiraceae	Oscillibacter	NA
ASV3898	1.32484	-0.612595	0.233229	-2.62658	0.00862472	0.0331165	Control	Bacteria	Firmicutes	Clostridia	Oscillospirales	Oscillospiraceae	Intestinimonas	NA
ASV2668	1.32517	-0.612715	0.25019	-2.449	0.0143254	0.0493332	Control	Bacteria	Firmicutes	Clostridia	Peptostreptococcales-Tissierellales	Peptostreptococcales-Tissierellales_fa	Helcococcus	NA
ASV805	1.32534	-0.612799	0.237967	-2.57514	0.0100199	0.0369295	Control	Bacteria	Actinobacteria	Actinobacteria	Actinomycetales	Corynebacteriaceae	Corynebacterium	Corynebacterium_pyruviciproducens(FJ185225)
ASV3511	1.61719	-0.620583	0.251373	-2.46877	0.0135579	0.0475821	Control	Bacteria	Firmicutes	Clostridia	Lachnospirales	Lachnospiraceae	Lachnospiraceae_UCG-010	NA
ASV3840	1.33017	-0.622954	0.245417	-2.53835	0.0111377	0.0405075	Control	Bacteria	Firmicutes	Clostridia	Christensenellales	Christensenellaceae	Christensenellaceae_R-7_group	NA
ASV6480	1.33776	-0.634599	0.232339	-2.73134	0.0063077	0.0271091	Control	Bacteria	Firmicutes	Clostridia	NA	NA	Clostridia	NA
ASV5628	1.33824	-0.634782	0.22788	-2.78559	0.00534301	0.0236466	Control	Bacteria	Firmicutes	Clostridia	Peptostreptococcales-Tissierellales	Anaerovoracaceae	Family_XIII_AD3011_group	NA
ASV4733	1.34438	-0.645464	0.249471	-2.58733	0.00967216	0.0359772	Control	Bacteria	Firmicutes	Clostridia	Oscillospirales	Oscillospiraceae	Oscillospiraceae	NA
ASV6727	1.35131	-0.656529	0.249231	-2.63422	0.00843312	0.032955	Control	Bacteria	Firmicutes	Clostridia	Lachnospirales	Lachnospiraceae	Lachnospiraceae	NA
ASV5913	1.35176	-0.65679	0.249225	-2.63532	0.00840571	0.032955	Control	Bacteria	Firmicutes	Negativicutes	Selenomonadales	Veillonellaceae	Megamonas	\Megamonas_funiformis(AB300988)\
ASV539	1.51976	-0.662968	0.254862	-2.60128	0.00928757	0.0349314	Control	Bacteria	Bacteroidetes	Bacteroidia	Bacteroidales	Porphyromonadaceae	Porphyromonas	Porphyromonas_somerae(AY968205)
ASV3528	1.63008	-0.663801	0.25237	-2.63027	0.00853173	0.0329893	Control	Bacteria	Actinobacteriota	Coriobacteriia	Coriobacteriales	NA	Coriobacteriales	NA
ASV4643	1.35724	-0.666922	0.249007	-2.67832	0.0073992	0.0296506	Control	Bacteria	Firmicutes	Clostridia	Peptostreptococcales-Tissierellales	Anaerovoracaceae	Mogibacterium	NA
ASV4632	1.35722	-0.666931	0.244443	-2.72837	0.00636472	0.0271091	Control	Bacteria	Firmicutes	Clostridia	NA	NA	Clostridia	NA
ASV3752	1.35767	-0.667181	0.236653	-2.81924	0.00481383	0.0217411	Control	Bacteria	Firmicutes	Clostridia	NA	NA	Clostridia	NA
ASV1081	1.36389	-0.677658	0.248778	-2.72395	0.00645063	0.0271091	Control	Bacteria	Actinobacteria	Actinobacteria	Actinomycetales	Actinomycetaceae	Actinomyces	Actinomyces_europaeus(Y08828)
ASV2737	2.07094	-0.685673	0.263205	-2.6051	0.00918483	0.0346633	Control	Bacteria	Firmicutes	Clostridia	Oscillospirales	Ruminococcaceae	Ruminococcaceae	NA
ASV1828	1.37025	-0.688126	0.253663	-2.71276	0.00667262	0.0275402	Control	Bacteria	Firmicutes	NA	NA	NA	Firmicutes	NA
ASV450	1.37063	-0.688377	0.239894	-2.86951	0.00411112	0.0192785	Control	Bacteria	Actinobacteria	Actinobacteria	Actinomycetales	Actinomycetaceae	Actinomyces	NA
ASV2960	1.63005	-0.688911	0.254283	-2.70924	0.00674383	0.0276271	Control	Bacteria	Firmicutes	Clostridia	Oscillospirales	Ruminococcaceae	Fournierella	NA
ASV1780	2.1304	-0.688967	0.261865	-2.631	0.00851336	0.0329893	Control	Bacteria	Actinobacteria	Actinobacteria	Coriobacteriales	Coriobacteriaceae	Gordonibacter	NA
ASV1250	2.14997	-0.690321	0.274386	-2.51588	0.0118736	0.0426212	Control	Bacteria	Firmicutes	Clostridia	Clostridia_UCG-014	NA	Clostridia_UCG-014	NA
ASV3379	1.37672	-0.698664	0.241171	-2.89696	0.00376794	0.0179752	Control	Bacteria	Firmicutes	Clostridia	Peptostreptococcales-Tissierellales	Anaerovoracaceae	Family_XIII_UCG-001	NA
ASV6984	1.37725	-0.698932	0.240644	-2.90443	0.00367928	0.0177055	Control	Bacteria	Firmicutes	Clostridia	Lachnospirales	Lachnospiraceae	Lachnospiraceae	NA
ASV1393	1.83128	-0.708758	0.263384	-2.69097	0.00712452	0.0288648	Control	Bacteria	Firmicutes	Bacilli	Erysipelotrichales	Erysipelotrichaceae	Erysipelotrichaceae	NA
ASV4460	1.3843	-0.709646	0.243737	-2.91152	0.00359675	0.0174609	Control	Bacteria	Firmicutes	Negativicutes	Selenomonadales	Veillonellaceae	Megasphaera	Megasphaera_elsdenii(NR_102980.1)
ASV3852	1.70113	-0.709704	0.264375	-2.68446	0.00726475	0.0293251	Control	Bacteria	Firmicutes	Clostridia	Oscillospirales	Oscillospiraceae	Oscillospiraceae	NA
ASV4404	1.38981	-0.719427	0.253019	-2.84337	0.00446394	0.0204969	Control	Bacteria	Firmicutes	Clostridia	Oscillospirales	UCG-010	UCG-010	NA
ASV2059	2.16191	-0.721919	0.273164	-2.64281	0.00822223	0.0324295	Control	Bacteria	Firmicutes	Clostridia	Lachnospirales	Lachnospiraceae	Marvinbryantia	NA
ASV641	1.565	-0.728218	0.269347	-2.70364	0.00685837	0.027889	Control	Bacteria	Bacteroidota	Bacteroidia	Bacteroidales	Bacteroidaceae	Bacteroides	NA
ASV1164	1.44189	-0.741591	0.251494	-2.94875	0.00319066	0.0156271	Control	Bacteria	Actinobacteriota	Coriobacteriia	Coriobacteriales	Coriobacteriaceae	Collinsella	NA
ASV311	2.13048	-0.747054	0.274869	-2.71785	0.00657074	0.0273243	Control	Bacteria	Proteobacteria	Epsilonproteobacteria	Campylobacterales	Campylobacteraceae	Campylobacter	Campylobacter_ureolyticus(L04321)
ASV2102	1.40928	-0.749985	0.258126	-2.9055	0.00366665	0.0177055	Control	Bacteria	Firmicutes	Clostridia	NA	NA	Clostridia	NA
ASV2655	1.40961	-0.750211	0.249143	-3.01117	0.00260247	0.013036	Control	Bacteria	Firmicutes	Bacilli	RF39	NA	RF39	NA
ASV2051	1.89001	-0.755266	0.272465	-2.77197	0.00557182	0.0244627	Control	Bacteria	Firmicutes	Negativicutes	Veillonellales-Selenomonadales	Veillonellaceae	Allisonella	NA
ASV635	1.58548	-0.756033	0.265612	-2.84638	0.00442201	0.0204626	Control	Bacteria	Actinobacteria	Actinobacteria	Actinomycetales	Corynebacteriaceae	Corynebacterium	NA
ASV4263	1.41562	-0.759961	0.252766	-3.00657	0.0026421	0.0131746	Control	Bacteria	Firmicutes	Clostridia	Christensenellales	Christensenellaceae	Christensenellaceae_R-7_group	NA
ASV771	1.42241	-0.770102	0.264112	-2.91581	0.00354764	0.0172987	Control	Bacteria	Firmicutes	Clostridia	Oscillospirales	Ruminococcaceae	Ruminococcus	NA
ASV3165	1.98052	-0.771028	0.27478	-2.80598	0.00501632	0.0225632	Control	Bacteria	Firmicutes	Clostridia	Clostridia_UCG-014	NA	Clostridia_UCG-014	NA
ASV3542	1.75205	-0.775036	0.256046	-3.02694	0.00247041	0.012431	Control	Bacteria	Firmicutes	Clostridia	Oscillospirales	Ruminococcaceae	Ruminococcaceae	NA
ASV1499	3.9869	-0.796401	0.305089	-2.61039	0.009044	0.0342491	Control	Bacteria	Firmicutes	Clostridia	Lachnospirales	Lachnospiraceae	Lachnospiraceae_UCG-010	NA
ASV1639	2.47384	-0.799503	0.295537	-2.70526	0.00682519	0.0278569	Control	Bacteria	Firmicutes	Clostridia	Oscillospirales	Oscillospiraceae	UCG-003	NA
ASV1722	2.78619	-0.799725	0.29826	-2.6813	0.00733368	0.0294953	Control	Bacteria	Firmicutes	Clostridia	Oscillospirales	Oscillospiraceae	Intestinimonas	NA
ASV1830	1.87633	-0.807162	0.273549	-2.9507	0.00317053	0.0156271	Control	Bacteria	Firmicutes	Clostridia	Christensenellales	Christensenellaceae	Christensenellaceae_R-7_group	NA
ASV1142	2.50553	-0.810828	0.284978	-2.84523	0.0044379	0.0204626	Control	Bacteria	Firmicutes	Clostridia	Oscillospirales	Oscillospirales_fa	Hydrogenoanaerobacterium	NA
ASV2301	2.42227	-0.823107	0.287105	-2.86692	0.00414489	0.0193545	Control	Bacteria	Firmicutes	Clostridia	Oscillospirales	Oscillospiraceae	Intestinimonas	NA
ASV1593	1.61703	-0.825779	0.262881	-3.14127	0.00168217	0.0088274	Control	Bacteria	Firmicutes	Bacilli	Izemoplasmatales	NA	Izemoplasmatales	NA
ASV2625	1.78475	-0.838958	0.253849	-3.30494	0.000949956	0.00531397	Control	Bacteria	Desulfobacterota	Desulfovibrionia	Desulfovibrionales	Desulfovibrionaceae	Desulfovibrio	NA
ASV1156	1.47434	-0.847556	0.264952	-3.19891	0.00137949	0.00737961	Control	Bacteria	Bacteroidota	Bacteroidia	Bacteroidales	Tannerellaceae	Parabacteroides	NA
ASV1186	2.66974	-0.84783	0.295933	-2.86494	0.00417094	0.019394	Control	Bacteria	Firmicutes	Clostridia	Lachnospirales	Lachnospiraceae	Lachnospiraceae	NA
ASV3451	1.63634	-0.851307	0.260166	-3.27217	0.00106724	0.00591003	Control	Bacteria	Firmicutes	Clostridia	Christensenellales	Christensenellaceae	Christensenellaceae_R-7_group	NA
ASV1145	4.33349	-0.856046	0.323031	-2.65005	0.0080481	0.0319029	Control	Bacteria	Firmicutes	Clostridia	Clostridia_UCG-014	NA	Clostridia_UCG-014	NA
ASV3236	1.48023	-0.856603	0.252911	-3.38697	0.000706697	0.0042325	Control	Bacteria	Firmicutes	Clostridia	Christensenellales	Christensenellaceae	Christensenellaceae_R-7_group	NA
ASV1856	1.48098	-0.85707	0.257844	-3.32398	0.000887414	0.00504088	Control	Bacteria	Verrucomicrobiota	Lentisphaeria	Victivallales	vadinBE97	vadinBE97	NA
ASV2031	1.80426	-0.862175	0.259132	-3.32716	0.000877364	0.00500961	Control	Bacteria	Bacteroidetes	Bacteroidia	Bacteroidales	Bacteroidaceae	Bacteroides	NA
ASV1276	1.94803	-0.864595	0.275954	-3.13312	0.00172962	0.00903335	Control	Bacteria	Firmicutes	Clostridia	Lachnospirales	Lachnospiraceae	Lachnospiraceae	NA
ASV955	1.48739	-0.866348	0.257582	-3.36338	0.000769932	0.00453725	Control	Bacteria	Firmicutes	Clostridia	Clostridiales	Clostridiales Incertae Sedis XI	Anaerococcus	Anaerococcus_provenciensis(NR_133036.1)
ASV3445	1.75259	-0.87163	0.264724	-3.2926	0.000992647	0.00552473	Control	Bacteria	Firmicutes	Negativicutes	Veillonellales-Selenomonadales	Selenomonadaceae	Mitsuokella	NA
ASV2100	2.29841	-0.87336	0.268218	-3.25616	0.0011293	0.00622247	Control	Bacteria	Firmicutes	Clostridia	Lachnospirales	Lachnospiraceae	Blautia	NA
ASV754	1.49347	-0.875334	0.261621	-3.34581	0.000820416	0.0047335	Control	Bacteria	Firmicutes	Clostridia	Oscillospirales	Oscillospiraceae	UCG-005	NA
ASV1372	3.23144	-0.891261	0.307216	-2.90109	0.00371872	0.0178175	Control	Bacteria	Firmicutes	Clostridia	Lachnospirales	Lachnospiraceae	Lachnospiraceae	NA
ASV4058	1.50693	-0.894044	0.255515	-3.499	0.000467014	0.00295776	Control	Bacteria	Firmicutes	Clostridia	Oscillospirales	Oscillospiraceae	Intestinimonas	NA
ASV2081	1.50753	-0.894472	0.269674	-3.31687	0.000910336	0.00511832	Control	Bacteria	Firmicutes	Negativicutes	Veillonellales-Selenomonadales	Selenomonadaceae	Mitsuokella	NA
ASV3443	1.50767	-0.894551	0.264301	-3.3846	0.000712828	0.00424614	Control	Bacteria	Bacteroidota	Bacteroidia	Bacteroidales	Rikenellaceae	Rikenellaceae_RC9_gut_group	NA
ASV1016	3.41573	-0.903096	0.326521	-2.76581	0.00567816	0.0248307	Control	Bacteria	Actinobacteriota	Coriobacteriia	Coriobacteriales	Eggerthellaceae	Eggerthellaceae	NA
ASV1765	2.59792	-0.90424	0.270905	-3.33786	0.000844274	0.00484578	Control	Bacteria	Firmicutes	Clostridia	Oscillospirales	Ruminococcaceae	Anaerotruncus	NA
ASV2771	2.00706	-0.905838	0.270517	-3.34854	0.000812378	0.00471372	Control	Bacteria	Firmicutes	Clostridia	Lachnospirales	Lachnospiraceae	Shuttleworthia	NA
ASV2821	1.97311	-0.914656	0.270736	-3.37841	0.000729067	0.00431953	Control	Bacteria	Firmicutes	Clostridia	Oscillospirales	NA	Oscillospirales	NA
ASV1423	1.52608	-0.920914	0.270176	-3.40857	0.000653041	0.00393252	Control	Bacteria	Firmicutes	NA	NA	NA	Firmicutes	NA
ASV5205	1.52726	-0.921761	0.264936	-3.47918	0.000502948	0.00316714	Control	Bacteria	Firmicutes	Clostridia	Clostridiales	NA	Clostridiales	NA
ASV3324	1.71459	-0.924468	0.264168	-3.49955	0.000466048	0.00295776	Control	Bacteria	Firmicutes	Clostridia	Oscillospirales	NA	Oscillospirales	NA
ASV1291	5.65825	-0.924782	0.348708	-2.65202	0.00800108	0.031831	Control	Bacteria	Bacteroidetes	Bacteroidia	Bacteroidales	Rikenellaceae	Alistipes	Alistipes_indistinctus(AB490804)
ASV17	1.7799	-0.928169	0.245167	-3.78586	0.000153178	0.00120573	Control	Bacteria	Firmicutes	Bacilli	Lactobacillales	Lactobacillaceae	Lactobacillus	NA
ASV3278	7.95214	-0.932466	0.367904	-2.53454	0.0112596	0.0408162	Control	Bacteria	Firmicutes	Clostridia	Lachnospirales	Lachnospiraceae	Lachnospiraceae_UCG-010	NA
ASV1672	1.53906	-0.938713	0.27141	-3.45865	0.000542881	0.0033416	Control	Bacteria	Firmicutes	Clostridia	Oscillospirales	UCG-010	UCG-010	NA
ASV1459	2.35074	-0.939255	0.270685	-3.46992	0.000520619	0.00323545	Control	Bacteria	Actinobacteriota	Coriobacteriia	Coriobacteriales	Coriobacteriales_Incertae_Sedis	Coriobacteriales_Incertae_Sedis	NA
ASV1442	2.64729	-0.944148	0.292639	-3.22632	0.00125391	0.00680696	Control	Bacteria	Firmicutes	Clostridia	Lachnospirales	Lachnospiraceae	Lachnospiraceae_UCG-010	NA
ASV1777	2.46123	-0.944665	0.298447	-3.16527	0.00154942	0.00820893	Control	Bacteria	Firmicutes	Clostridia	Lachnospirales	Lachnospiraceae	Lachnoclostridium	NA
ASV583	2.04624	-0.946731	0.291601	-3.24667	0.00116764	0.00640171	Control	Bacteria	Firmicutes	Clostridia	Clostridia_vadinBB60_group	NA	Clostridia_vadinBB60_group	NA
ASV2150	1.54575	-0.947696	0.262707	-3.60742	0.000309253	0.00212913	Control	Bacteria	Firmicutes	Clostridia	Clostridia_UCG-014	NA	Clostridia_UCG-014	NA
ASV867	7.93721	-0.960787	0.364974	-2.63248	0.00847642	0.0329893	Control	Bacteria	Firmicutes	Clostridia	Lachnospirales	Lachnospiraceae	Blautia	NA
ASV2379	1.55909	-0.965426	0.258415	-3.73595	0.00018701	0.00142128	Control	Bacteria	Desulfobacterota	Desulfovibrionia	Desulfovibrionales	Desulfovibrionaceae	Desulfovibrionaceae	NA
ASV1418	4.19343	-0.967157	0.316891	-3.05201	0.00227312	0.0115971	Control	Bacteria	Firmicutes	Clostridia	Oscillospirales	Ruminococcaceae	Ruminococcaceae	NA
ASV1477	2.12834	-0.967825	0.272837	-3.54726	0.000389258	0.00256864	Control	Bacteria	Bacteroidota	Bacteroidia	Bacteroidales	Muribaculaceae	Muribaculaceae	NA
ASV3104	1.8375	-0.971195	0.256012	-3.79355	0.000148508	0.00118591	Control	Bacteria	Firmicutes	Incertae_Sedis	DTU014	NA	DTU014	NA
ASV2607	1.5663	-0.974611	0.270049	-3.60902	0.000307357	0.00212913	Control	Bacteria	Firmicutes	Clostridia	Clostridiales	Ruminococcaceae	Ruminococcus	Ruminococcus_callidus(L76596)
ASV2452	2.16129	-0.979271	0.279233	-3.50701	0.000453179	0.0029035	Control	Bacteria	Bacteroidota	Bacteroidia	Bacteroidales	Prevotellaceae	Prevotellaceae_Ga6A1_group	NA
ASV1401	1.57157	-0.982347	0.264569	-3.71301	0.000204812	0.00151478	Control	Bacteria	Firmicutes	Clostridia	Peptostreptococcales-Tissierellales	Peptostreptococcales-Tissierellales_fa	Peptoniphilus	NA
ASV2388	1.90978	-1.00351	0.270818	-3.70548	0.000210995	0.00153984	Control	Bacteria	Firmicutes	Clostridia	Lachnospirales	Lachnospiraceae	Lachnospiraceae	NA
ASV1689	2.66167	-1.00473	0.292737	-3.43219	0.000598731	0.00364531	Control	Bacteria	Proteobacteria	Gammaproteobacteria	Burkholderiales	Oxalobacteraceae	Oxalobacter	NA
ASV891	1.73999	-1.00626	0.275469	-3.65288	0.000259316	0.00185563	Control	Bacteria	Firmicutes	Clostridia	Oscillospirales	Oscillospiraceae	Oscillibacter	NA
ASV2828	1.57276	-1.01139	0.272358	-3.71346	0.000204443	0.00151478	Control	Bacteria	Bacteroidetes	Bacteroidia	Bacteroidales	Bacteroidaceae	Bacteroides	Bacteroides_plebeius(AB200217)
ASV2826	2.11084	-1.01189	0.281617	-3.59313	0.000326729	0.00222256	Control	Bacteria	Bacteroidetes	Bacteroidia	Bacteroidales	Porphyromonadaceae	Coprobacter	NA
ASV2873	1.68146	-1.01358	0.267453	-3.78976	0.000150793	0.00119549	Control	Bacteria	Firmicutes	Clostridia	Oscillospirales	UCG-010	UCG-010	NA
ASV903	9.92581	-1.0211	0.375956	-2.71602	0.00660723	0.0273728	Control	Bacteria	Firmicutes	Clostridia	Lachnospirales	Lachnospiraceae	Frisingicoccus	NA
ASV2524	1.56506	-1.03043	0.273349	-3.76966	0.000163471	0.00126863	Control	Bacteria	Bacteroidetes	Bacteroidia	Bacteroidales	Prevotellaceae	Prevotella	Prevotella_stercorea(AB244774)
ASV1333	1.6101	-1.03266	0.268334	-3.84839	0.000118894	0.000956411	Control	Bacteria	Firmicutes	Clostridia	Christensenellales	Christensenellaceae	Christensenellaceae_R-7_group	NA
ASV1409	2.40226	-1.04099	0.290794	-3.57982	0.00034383	0.00231037	Control	Bacteria	Firmicutes	Clostridia	Oscillospirales	UCG-010	UCG-010	NA
ASV686	2.08464	-1.04965	0.282008	-3.72207	0.000197597	0.00148131	Control	Bacteria	Firmicutes	Clostridia	Clostridiales	Clostridiaceae 1	Clostridium sensu stricto	Clostridium_perfringens(CP000246)
ASV1904	2.15641	-1.0558	0.290933	-3.62904	0.000284482	0.00200961	Control	Bacteria	Firmicutes	Clostridia	Oscillospirales	Oscillospiraceae	UCG-003	NA
ASV2945	1.6297	-1.05741	0.266786	-3.9635	7.39e-05	0.000611962	Control	Bacteria	Firmicutes	Clostridia	Lachnospirales	Lachnospiraceae	Lachnospiraceae	NA
ASV1136	8.01727	-1.06371	0.357371	-2.97648	0.00291581	0.0144739	Control	Bacteria	Firmicutes	Clostridia	Oscillospirales	Ruminococcaceae	Ruminococcus	NA
ASV1576	2.25891	-1.06953	0.277297	-3.857	0.000114787	0.000937001	Control	Bacteria	Firmicutes	Clostridia	Oscillospirales	Ruminococcaceae	Ruminococcus	NA
ASV668	2.90239	-1.07024	0.290091	-3.68931	0.000224861	0.00163024	Control	Bacteria	Firmicutes	Clostridia	Clostridia_vadinBB60_group	NA	Clostridia_vadinBB60_group	NA
ASV609	14.8909	-1.0713	0.395281	-2.71021	0.00672405	0.0276271	Control	Bacteria	Bacteroidetes	Bacteroidia	Bacteroidales	Rikenellaceae	Alistipes	Alistipes_obesi(NR_133025.1)
ASV1811	1.68196	-1.12138	0.272895	-4.10918	3.97e-05	0.000350051	Control	Bacteria	Firmicutes	Clostridia	Peptostreptococcales-Tissierellales	Peptostreptococcales-Tissierellales_fa	W5053	NA
ASV977	1.6888	-1.12939	0.278952	-4.0487	5.15e-05	0.000439965	Control	Bacteria	Firmicutes	Clostridia	Clostridia_UCG-014	NA	Clostridia_UCG-014	NA
ASV787	4.27131	-1.13263	0.319474	-3.5453	0.000392166	0.00257242	Control	Bacteria	Bacteroidetes	Bacteroidia	Bacteroidales	Rikenellaceae	Alistipes	Alistipes_ihumii(NR_144706.1)
ASV2759	1.69505	-1.13697	0.268466	-4.23506	2.28e-05	0.000213387	Control	Bacteria	Firmicutes	Clostridia	Oscillospirales	Oscillospiraceae	NK4A214_group	NA
ASV3515	1.69634	-1.13791	0.284392	-4.0012	6.3e-05	0.000530158	Control	Bacteria	Bacteroidetes	Bacteroidia	Bacteroidales	Prevotellaceae	Prevotella	Prevotella_copri(AB064923)
ASV4734	2.73294	-1.14326	0.304059	-3.76001	0.000169906	0.00130935	Control	Bacteria	Firmicutes	Clostridia	Oscillospirales	Oscillospiraceae	NK4A214_group	NA
ASV3269	1.72042	-1.16707	0.2733	-4.27029	1.95e-05	0.00018546	Control	Bacteria	Firmicutes	Clostridia	Oscillospirales	UCG-010	UCG-010	NA
ASV1844	3.72523	-1.17086	0.321997	-3.63623	0.000276658	0.00196695	Control	Bacteria	Firmicutes	Clostridia	Christensenellales	Christensenellaceae	Christensenellaceae_R-7_group	NA
ASV2082	2.25839	-1.19182	0.27888	-4.27359	1.92e-05	0.000184322	Control	Bacteria	Bacteroidota	Bacteroidia	Bacteroidales	Muribaculaceae	Muribaculaceae	NA
ASV1000	1.74811	-1.1982	0.287826	-4.16292	3.14e-05	0.000286157	Control	Bacteria	Spirochaetes	Spirochaetia	Spirochaetales	Spirochaetaceae	Treponema	Treponema_succinifaciens(M57738)
ASV2316	1.74853	-1.22549	0.278937	-4.39342	1.12e-05	0.000116003	Control	Bacteria	Firmicutes	Clostridia	Oscillospirales	NA	Oscillospirales	NA
ASV2613	1.77429	-1.22761	0.280743	-4.37271	1.23e-05	0.000124064	Control	Bacteria	Firmicutes	Clostridia	NA	NA	Clostridia	NA
ASV1664	2.07056	-1.23705	0.27171	-4.55284	5.29e-06	5.95e-05	Control	Bacteria	Proteobacteria	Gammaproteobacteria	Enterobacterales	Enterobacteriaceae	Plesiomonas	NA
ASV2763	1.7918	-1.24781	0.274398	-4.54746	5.43e-06	6.04e-05	Control	Bacteria	Firmicutes	Clostridia	Oscillospirales	NA	Oscillospirales	NA
ASV1743	1.79235	-1.2482	0.270381	-4.61646	3.9e-06	4.58e-05	Control	Bacteria	Firmicutes	Clostridia	Christensenellales	Christensenellaceae	Christensenellaceae_R-7_group	NA
ASV593	4.41564	-1.2515	0.347068	-3.60591	0.000311061	0.00212913	Control	Bacteria	Firmicutes	Clostridia	Oscillospirales	Ruminococcaceae	CAG-352	NA
ASV4063	1.79362	-1.27586	0.290612	-4.39024	1.13e-05	0.000116611	Control	Bacteria	Firmicutes	Bacilli	Lactobacillales	Lactobacillaceae	Lactobacillus	Lactobacillus_ruminis(AB326354)
ASV759	3.39355	-1.28023	0.316083	-4.0503	5.12e-05	0.000439965	Control	Bacteria	Firmicutes	Negativicutes	Veillonellales-Selenomonadales	Veillonellaceae	Dialister	NA
ASV1024	1.82531	-1.2838	0.279805	-4.5882	4.47e-06	5.13e-05	Control	Bacteria	Firmicutes	Clostridia	Clostridiales	Lachnospiraceae	Butyrivibrio	Butyrivibrio_crossotus(FR733670)
ASV655	2.44235	-1.28405	0.291768	-4.40091	1.08e-05	0.000113135	Control	Bacteria	Actinobacteriota	Actinobacteria	Corynebacteriales	Corynebacteriaceae	Corynebacterium	NA
ASV7260	2.24673	-1.28573	0.296668	-4.33391	1.46e-05	0.00014543	Control	Bacteria	Firmicutes	Clostridia	Lachnospirales	Lachnospiraceae	Lachnoclostridium	NA
ASV1496	2.66081	-1.3017	0.296781	-4.38605	1.15e-05	0.000117778	Control	Bacteria	Bacteroidota	Bacteroidia	Bacteroidales	Prevotellaceae	Paraprevotella	NA
ASV1079	2.19545	-1.30618	0.29379	-4.44599	8.75e-06	9.55e-05	Control	Bacteria	Firmicutes	Clostridia	Lachnospirales	Lachnospiraceae	Lachnospiraceae	NA
ASV1433	2.39605	-1.30741	0.294385	-4.44115	8.95e-06	9.67e-05	Control	Bacteria	Firmicutes	Clostridia	Clostridia_or	Hungateiclostridiaceae	Ruminiclostridium	NA
ASV1265	2.71866	-1.3077	0.305106	-4.28604	1.82e-05	0.000175823	Control	Bacteria	Bacteroidota	Bacteroidia	Bacteroidales	NA	Bacteroidales	NA
ASV3473	1.97398	-1.33412	0.273375	-4.88018	1.06e-06	1.44e-05	Control	Bacteria	Firmicutes	Clostridia	Oscillospirales	Ruminococcaceae	Paludicola	NA
ASV2920	1.89553	-1.35765	0.281438	-4.82399	1.41e-06	1.85e-05	Control	Bacteria	Firmicutes	Clostridia	Oscillospirales	Oscillospiraceae	Oscillospiraceae	NA
ASV1035	1.87209	-1.35905	0.284752	-4.77275	1.82e-06	2.33e-05	Control	Bacteria	Actinobacteriota	Coriobacteriia	Coriobacteriales	Coriobacteriaceae	Collinsella	NA
ASV1002	4.28451	-1.36109	0.311986	-4.36267	1.28e-05	0.000128719	Control	Bacteria	Firmicutes	Clostridia	Oscillospirales	Ruminococcaceae	Ruminococcaceae	NA
ASV693	2.2915	-1.38962	0.302653	-4.59146	4.4e-06	5.11e-05	Control	Bacteria	Firmicutes	Clostridia	Oscillospirales	Ruminococcaceae	Ruminococcaceae	NA
ASV1802	1.9285	-1.3907	0.28875	-4.81627	1.46e-06	1.9e-05	Control	Bacteria	Firmicutes	Clostridia	Oscillospirales	Butyricicoccaceae	UCG-008	NA
ASV1362	2.32358	-1.39448	0.296138	-4.70887	2.49e-06	2.98e-05	Control	Bacteria	Firmicutes	Clostridia	Christensenellales	Christensenellaceae	Christensenellaceae_R-7_group	NA
ASV2469	1.95009	-1.41143	0.290775	-4.85402	1.21e-06	1.61e-05	Control	Bacteria	Firmicutes	Clostridia	Clostridiales	NA	Clostridiales	NA
ASV1361	1.96952	-1.43044	0.30307	-4.71983	2.36e-06	2.89e-05	Control	Bacteria	Bacteroidota	Bacteroidia	Bacteroidales	Prevotellaceae	Alloprevotella	NA
ASV1008	2.03346	-1.49136	0.281211	-5.30336	1.14e-07	1.99e-06	Control	Bacteria	Actinobacteriota	Actinobacteria	Bifidobacteriales	Bifidobacteriaceae	Bifidobacterium	NA
ASV1373	7.56928	-1.50951	0.348788	-4.32786	1.51e-05	0.000148143	Control	Bacteria	Firmicutes	Clostridia	Lachnospirales	Lachnospiraceae	Syntrophococcus	NA
ASV4602	2.06707	-1.52199	0.291384	-5.22329	1.76e-07	3.03e-06	Control	Bacteria	Firmicutes	Negativicutes	Veillonellales-Selenomonadales	Veillonellaceae	Dialister	NA
ASV1039	2.40845	-1.52754	0.297342	-5.13732	2.79e-07	4.45e-06	Control	Bacteria	Firmicutes	Clostridia	Lachnospirales	Lachnospiraceae	Lachnospiraceae_AC2044_group	NA
ASV1584	5.02028	-1.56219	0.330121	-4.73217	2.22e-06	2.75e-05	Control	Bacteria	Firmicutes	Clostridia	Lachnospirales	Lachnospiraceae	Lachnospiraceae	NA
ASV2201	2.68262	-1.56271	0.27648	-5.65217	1.58e-08	3.29e-07	Control	Bacteria	Firmicutes	Bacilli	Erysipelotrichales	Erysipelotrichaceae	Dielma	NA
ASV2172	2.34998	-1.57071	0.290444	-5.40794	6.38e-08	1.19e-06	Control	Bacteria	Firmicutes	Clostridia	Oscillospirales	Oscillospiraceae	Colidextribacter	NA
ASV5442	4.56368	-1.59739	0.336086	-4.75293	2e-06	2.54e-05	Control	Bacteria	Firmicutes	Clostridia	Clostridia_UCG-014	NA	Clostridia_UCG-014	NA
ASV789	2.17556	-1.61788	0.303847	-5.32466	1.01e-07	1.83e-06	Control	Bacteria	Firmicutes	Clostridia	Clostridia_UCG-014	NA	Clostridia_UCG-014	NA
ASV894	3.91285	-1.61939	0.327627	-4.9428	7.7e-07	1.08e-05	Control	Bacteria	Bacteroidetes	Bacteroidia	Bacteroidales	Bacteroidaceae	Bacteroides	Bacteroides_coprocola(AB200224)
ASV619	6.08387	-1.6366	0.352565	-4.64197	3.45e-06	4.09e-05	Control	Bacteria	Firmicutes	Clostridia	Peptostreptococcales-Tissierellales	Peptostreptococcaceae	Terrisporobacter	NA
ASV898	3.27018	-1.64078	0.309187	-5.30676	1.12e-07	1.98e-06	Control	Bacteria	Proteobacteria	Betaproteobacteria	Burkholderiales	Sutterellaceae	Sutterella	Sutterella_wadsworthensis(GU585669)
ASV484	4.11192	-1.65588	0.334383	-4.95204	7.34e-07	1.05e-05	Control	Bacteria	Actinobacteriota	Actinobacteria	Corynebacteriales	Corynebacteriaceae	Corynebacterium	NA
ASV1215	2.2405	-1.67214	0.291328	-5.7397	9.48e-09	2.13e-07	Control	Bacteria	Firmicutes	Clostridia	Oscillospirales	Ruminococcaceae	Ruminococcaceae	NA
ASV915	7.81809	-1.70302	0.343852	-4.95277	7.32e-07	1.05e-05	Control	Bacteria	Firmicutes	Bacilli	Erysipelotrichales	Erysipelotrichaceae	Turicibacter	NA
ASV4557	4.53484	-1.70753	0.331955	-5.14386	2.69e-07	4.45e-06	Control	Bacteria	Proteobacteria	Gammaproteobacteria	Enterobacterales	Enterobacteriaceae	Enterobacter	NA
ASV680	2.26637	-1.71807	0.310693	-5.5298	3.21e-08	6.2e-07	Control	Bacteria	Firmicutes	Bacilli	RF39	NA	RF39	NA
ASV1003	2.84309	-1.72991	0.310189	-5.57698	2.45e-08	4.82e-07	Control	Bacteria	Firmicutes	Clostridia	Oscillospirales	NA	Oscillospirales	NA
ASV2162	2.33385	-1.74628	0.307828	-5.67291	1.4e-08	2.98e-07	Control	Bacteria	Firmicutes	Erysipelotrichia	Erysipelotrichales	Erysipelotrichaceae	Catenibacterium	Catenibacterium_mitsuokai(AB030224)
ASV1436	2.39921	-1.82077	0.312067	-5.83455	5.39e-09	1.24e-07	Control	Bacteria	Firmicutes	Bacilli	Lactobacillales	Streptococcaceae	Streptococcus	NA
ASV897	3.63482	-1.83155	0.322447	-5.68016	1.35e-08	2.91e-07	Control	Bacteria	Firmicutes	Clostridia	Oscillospirales	Oscillospiraceae	UCG-005	NA
ASV1259	2.7112	-2.03754	0.313167	-6.50624	7.71e-11	2.5e-09	Control	Bacteria	Firmicutes	Clostridia	Peptostreptococcales-Tissierellales	Peptostreptococcaceae	Peptostreptococcaceae	NA
ASV3075	3.62339	-2.04826	0.32568	-6.28918	3.19e-10	8.58e-09	Control	Bacteria	Firmicutes	Clostridia	Clostridia_UCG-014	NA	Clostridia_UCG-014	NA
ASV1502	4.8685	-2.0527	0.305118	-6.72757	1.73e-11	6.56e-10	Control	Bacteria	Firmicutes	Clostridia	Lachnospirales	Lachnospiraceae	GCA-900066575	NA
ASV1135	3.34167	-2.05741	0.311425	-6.60643	3.94e-11	1.45e-09	Control	Bacteria	Firmicutes	Clostridia	Oscillospirales	Ruminococcaceae	CAG-352	NA
ASV937	3.14181	-2.07119	0.320359	-6.46523	1.01e-10	3.18e-09	Control	Bacteria	Firmicutes	Bacilli	RF39	NA	RF39	NA
ASV1077	5.96423	-2.08891	0.332714	-6.27839	3.42e-10	8.98e-09	Control	Bacteria	Firmicutes	Clostridia	Oscillospirales	Oscillospiraceae	Colidextribacter	NA
ASV1099	8.5477	-2.09319	0.373991	-5.59692	2.18e-08	4.37e-07	Control	Bacteria	Firmicutes	Clostridia	Oscillospirales	NA	Oscillospirales	NA
ASV1318	3.07583	-2.25542	0.332152	-6.79034	1.12e-11	4.74e-10	Control	Bacteria	Firmicutes	Clostridia	Oscillospirales	Ruminococcaceae	Subdoligranulum	NA
ASV1141	4.0255	-2.47303	0.32626	-7.57993	3.46e-14	2.01e-12	Control	Bacteria	Firmicutes	Clostridia	Lachnospirales	Lachnospiraceae	Lachnospiraceae_NK4A136_group	NA
ASV708	4.02243	-2.59485	0.325555	-7.97055	1.58e-15	1.34e-13	Control	Bacteria	Proteobacteria	Gammaproteobacteria	Burkholderiales	Sutterellaceae	Sutterella	NA
ASV914	4.14219	-2.75111	0.353617	-7.77991	7.26e-15	5e-13	Control	Bacteria	Firmicutes	Clostridia	Oscillospirales	Oscillospiraceae	UCG-002	NA
