# Supplementary material for: Rare phylotypes in stone, stool, and urine microbiomes are associated with urinary stone disease
Source: Front Mol Biosci. 2023 Aug 4;10:1210225. doi: 10.3389/fmolb.2023.1210225 (PMC10436313; doi:10.3389/fmolb.2023.1210225)
Supplement: Supplementary file 10 [file Table4.XLSX]

## Sheet: diff_abun_ps_urine_common_Group
Supplementary Material S4 Rare Phylotypes in Stone, Stool and Urine Microbiome is Associated with Urinary Stone Disease Mangesh Suryavanshi*, Jose Agudelo, Aaron Miller * Correspondence: Mangesh Suryavanshi: suryavm@ccf.org
ASVs	baseMean	log2FoldChange	lfcSE	stat	pvalue	padj	Group	Kingdom	Phylum	Class	Order	Family	Genus	Species
ASV25	186.79	7.46774	0.510928	14.616	2.22e-48	8.03e-47	USD	Bacteria	Firmicutes	Bacilli	Lactobacillales	Lactobacillaceae	Lactobacillus	Lactobacillus_iners(Y16329)
ASV79	168.646	7.32012	0.542282	13.4987	1.59e-41	2.66e-40	USD	Bacteria	Firmicutes	Clostridia	Peptostreptococcales-Tissierellales	Peptostreptococcales-Tissierellales_fa	Finegoldia	NA
ASV18	158.586	7.23118	0.539582	13.4015	5.93e-41	9.09e-40	USD	Bacteria	Actinobacteriota	Actinobacteria	Bifidobacteriales	Bifidobacteriaceae	Gardnerella	NA
ASV19	156.486	7.21194	0.493807	14.6048	2.62e-48	8.03e-47	USD	Bacteria	Proteobacteria	Gammaproteobacteria	Enterobacterales	Enterobacteriaceae	Escherichia/Shigella	NA
ASV190	149.484	7.14582	0.553702	12.9055	4.19e-38	5.22e-37	USD	Bacteria	Firmicutes	Clostridia	Clostridiales	Peptoniphilaceae	Peptoniphilus	Peptoniphilus_grossensis(NR_125605.1)
ASV5	134.4	6.99205	0.511566	13.6679	1.58e-42	2.9e-41	USD	Bacteria	Firmicutes	Bacilli	Staphylococcales	Staphylococcaceae	Staphylococcus	NA
ASV65	119.251	6.81914	0.521391	13.0787	4.36e-39	6.17e-38	USD	Bacteria	Actinobacteriota	Actinobacteria	Corynebacteriales	Corynebacteriaceae	Corynebacterium	NA
ASV305	107.289	6.66629	0.541708	12.3061	8.4e-35	8.59e-34	USD	Bacteria	Firmicutes	Clostridia	Peptostreptococcales-Tissierellales	Peptostreptococcales-Tissierellales_fa	Anaerococcus	NA
ASV83	90.681	6.42284	0.49773	12.9043	4.26e-38	5.22e-37	USD	Bacteria	Firmicutes	Bacilli	Lactobacillales	Lactobacillaceae	Lactobacillus	NA
ASV197	68.3645	6.014	0.531859	11.3075	1.2e-29	8.53e-29	USD	Bacteria	Actinobacteriota	Actinobacteria	Actinomycetales	Actinomycetaceae	Varibaculum	NA
ASV244	41.3068	5.28291	0.515307	10.252	1.16e-24	7.62e-24	USD	Bacteria	Bacteroidota	Bacteroidia	Flavobacteriales	Flavobacteriaceae	Flavobacterium	NA
ASV76	33.7415	4.98894	0.524485	9.51208	1.87e-21	1.15e-20	USD	Bacteria	Firmicutes	Bacilli	Lactobacillales	Lactobacillaceae	Lactobacillus	NA
ASV199	25.6198	4.58838	0.496965	9.2328	2.64e-20	1.43e-19	USD	Bacteria	Bacteroidetes	Bacteroidia	Bacteroidales	Prevotellaceae	Prevotella	Prevotella_timonensis(DQ518919)
ASV170	25.4447	4.57791	0.507154	9.02668	1.77e-19	8.57e-19	USD	Bacteria	Actinobacteria	Actinobacteria	Actinomycetales	Corynebacteriaceae	Corynebacterium	NA
ASV432	24.9949	4.55225	0.500759	9.09069	9.84e-20	5.17e-19	USD	Bacteria	Firmicutes	Bacilli	Lactobacillales	Streptococcaceae	Streptococcus	NA
ASV577	22.785	4.41723	0.488926	9.03455	1.65e-19	8.42e-19	USD	Bacteria	Firmicutes	Clostridia	Peptostreptococcales-Tissierellales	Peptostreptococcales-Tissierellales_fa	Ezakiella	NA
ASV493	22.4428	4.39528	0.486876	9.02753	1.76e-19	8.57e-19	USD	Bacteria	Firmicutes	Clostridia	Clostridiales	Peptoniphilaceae	Peptoniphilus	Peptoniphilus_coxii(GU938836)
ASV392	21.558	4.33629	0.505877	8.57183	1.02e-17	3.67e-17	USD	Bacteria	Actinobacteriota	Actinobacteria	Actinomycetales	Actinomycetaceae	Mobiluncus	NA
ASV306	20.7698	4.28124	0.490349	8.73101	2.52e-18	9.78e-18	USD	Bacteria	Firmicutes	Bacilli	Lactobacillales	Aerococcaceae	Aerococcus	NA
ASV301	18.9944	4.15124	0.497935	8.33691	7.63e-17	2.55e-16	USD	Bacteria	Firmicutes	Clostridia	Clostridiales	Peptoniphilaceae	Peptoniphilus	Peptoniphilus_lacrimalis(AF542230)
ASV318	18.3459	4.09955	0.503315	8.14509	3.79e-16	1.18e-15	USD	Bacteria	Bacteroidetes	Bacteroidia	Bacteroidales	Prevotellaceae	Prevotella	Prevotella_bivia(L16475)
ASV248	17.4544	4.02725	0.50049	8.04661	8.51e-16	2.61e-15	USD	Bacteria	Firmicutes	Clostridia	Peptostreptococcales-Tissierellales	Peptostreptococcales-Tissierellales_fa	Fenollaria	NA
ASV416	16.7651	3.96829	0.48578	8.1689	3.11e-16	9.87e-16	USD	Bacteria	Firmicutes	Negativicutes	Veillonellales-Selenomonadales	Veillonellaceae	Dialister	NA
ASV149	14.9501	3.79946	0.503158	7.55123	4.31e-14	1.13e-13	USD	Bacteria	Actinobacteria	Actinobacteria	Coriobacteriales	Coriobacteriaceae	Atopobium	Atopobium_vaginae(Y17195)
ASV578	13.6368	3.66432	0.483582	7.57745	3.52e-14	9.54e-14	USD	Bacteria	Firmicutes	Clostridia	Clostridiales	Clostridiales Incertae Sedis XI	Anaerococcus	Anaerococcus_senegalensis(NR_118220.1)
ASV525	13.6319	3.66315	0.475604	7.7021	1.34e-14	3.73e-14	USD	Bacteria	Actinobacteria	Actinobacteria	Actinomycetales	Corynebacteriaceae	Corynebacterium	Corynebacterium_pyruviciproducens(FJ185225)
ASV550	13.5564	3.65656	0.479987	7.61804	2.58e-14	7.07e-14	USD	Bacteria	Firmicutes	Clostridia	Clostridiales	Clostridiales Incertae Sedis XI	Anaerococcus	Anaerococcus_obesiensis(NR_118323.1)
ASV1019	13.4307	3.64233	0.470915	7.73457	1.04e-14	3e-14	USD	Bacteria	Actinobacteria	Actinobacteria	Actinomycetales	Corynebacteriaceae	Corynebacterium	NA
ASV291	12.9285	3.58446	0.480665	7.45729	8.83e-14	2.26e-13	USD	Bacteria	Firmicutes	Bacilli	Lactobacillales	Lactobacillaceae	Lactobacillus	NA
ASV622	12.8631	3.57861	0.462729	7.7337	1.04e-14	3e-14	USD	Bacteria	Actinobacteria	Actinobacteria	Actinomycetales	Actinomycetaceae	Actinomyces	NA
ASV530	11.7221	3.44167	0.455694	7.55259	4.27e-14	1.13e-13	USD	Bacteria	Proteobacteria	Epsilonproteobacteria	Campylobacterales	Campylobacteraceae	Campylobacter	Campylobacter_ureolyticus(L04321)
ASV607	11.6132	3.42619	0.481044	7.12241	1.06e-12	2.6e-12	USD	Bacteria	Bacteroidota	Bacteroidia	Cytophagales	Spirosomaceae	Pseudarcicella	NA
ASV120	11.103	3.36166	0.503183	6.68078	2.38e-11	4.97e-11	USD	Bacteria	Fusobacteriota	Fusobacteriia	Fusobacteriales	Leptotrichiaceae	Sneathia	NA
ASV420	10.7007	3.30483	0.47205	7.00102	2.54e-12	5.99e-12	USD	Bacteria	Firmicutes	Negativicutes	Veillonellales-Selenomonadales	Veillonellaceae	Veillonella	NA
ASV36	10.1921	3.23364	0.465124	6.95221	3.6e-12	8.38e-12	USD	Bacteria	Firmicutes	Bacilli	Lactobacillales	Enterococcaceae	Enterococcus	NA
ASV1483	9.69496	3.15995	0.457248	6.91079	4.82e-12	1.08e-11	USD	Bacteria	Proteobacteria	Gammaproteobacteria	Pseudomonadales	Pseudomonadaceae	Pseudomonas	NA
ASV1084	9.61934	3.14666	0.407593	7.7201	1.16e-14	3.29e-14	USD	Bacteria	Firmicutes	Bacilli	Lactobacillales	Streptococcaceae	Streptococcus	Streptococcus_entericus(AJ409287)
ASV531	9.58623	3.14422	0.444644	7.07131	1.53e-12	3.72e-12	USD	Bacteria	Actinobacteriota	Actinobacteria	Corynebacteriales	Corynebacteriaceae	Lawsonella	NA
ASV569	9.14609	3.07449	0.449493	6.83991	7.92e-12	1.74e-11	USD	Bacteria	Firmicutes	Clostridia	Clostridiales	Peptoniphilaceae	Peptoniphilus	Peptoniphilus_duerdenii(EU526290)
ASV650	9.12669	3.06874	0.474394	6.46876	9.88e-11	2e-10	USD	Bacteria	Actinobacteriota	Actinobacteria	Micrococcales	Microbacteriaceae	Microbacteriaceae	NA
ASV441	8.96464	3.04381	0.458335	6.64102	3.12e-11	6.44e-11	USD	Bacteria	Actinobacteriota	Actinobacteria	Bifidobacteriales	Bifidobacteriaceae	Bifidobacterium	NA
ASV664	8.02863	2.88022	0.451166	6.38394	1.73e-10	3.38e-10	USD	Bacteria	Firmicutes	Clostridia	Clostridiales	Clostridiales Incertae Sedis XI	Anaerococcus	Anaerococcus_octavius(Y07841)
ASV958	7.74266	2.8255	0.4395	6.42891	1.29e-10	2.54e-10	USD	Bacteria	Actinobacteriota	Actinobacteria	Actinomycetales	Actinomycetaceae	Actinotignum	NA
ASV796	7.74226	2.82534	0.4506	6.27017	3.61e-10	6.84e-10	USD	Bacteria	Bacteroidetes	Bacteroidia	Bacteroidales	Porphyromonadaceae	Porphyromonas	Porphyromonas_bennonis(EU414673)
ASV513	7.51784	2.78193	0.455172	6.11182	9.85e-10	1.84e-09	USD	Bacteria	Firmicutes	Clostridia	Clostridiales	Clostridiales Incertae Sedis XI	Anaerococcus	Anaerococcus_nagyae(NR_146835.1)
ASV4288	7.18046	2.71242	0.44843	6.0487	1.46e-09	2.63e-09	USD	Bacteria	Actinobacteriota	Actinobacteria	Corynebacteriales	Corynebacteriaceae	Corynebacterium	NA
ASV821	6.82221	2.63257	0.408005	6.45231	1.1e-10	2.2e-10	USD	Bacteria	Firmicutes	Bacilli	Lactobacillales	Streptococcaceae	Streptococcus	NA
ASV677	6.33116	2.52252	0.414412	6.08699	1.15e-09	2.12e-09	USD	Bacteria	Proteobacteria	Gammaproteobacteria	Pseudomonadales	Moraxellaceae	Acinetobacter	NA
ASV89	6.15301	2.47743	0.408176	6.06952	1.28e-09	2.34e-09	USD	Bacteria	Proteobacteria	Gammaproteobacteria	Enterobacterales	Enterobacteriaceae	Klebsiella	NA
ASV370	6.09797	2.46514	0.428921	5.7473	9.07e-09	1.54e-08	USD	Bacteria	Actinobacteria	Actinobacteria	Actinomycetales	Corynebacteriaceae	Corynebacterium	NA
ASV1181	6.02786	2.44466	0.416569	5.86855	4.4e-09	7.7e-09	USD	Bacteria	Firmicutes	Bacilli	Bacillales	Bacillaceae 1	Bacillus	Bacillus_licheniformis(CP000002)
ASV300	5.97838	2.43633	0.439596	5.54219	2.99e-08	4.91e-08	USD	Bacteria	Bacteroidetes	Bacteroidia	Bacteroidales	Prevotellaceae	Prevotella	Prevotella_corporis(L16465)
ASV1294	5.70001	2.36355	0.431558	5.47678	4.33e-08	7.02e-08	USD	Bacteria	Actinobacteria	Actinobacteria	Actinomycetales	Corynebacteriaceae	Corynebacterium	Corynebacterium_massiliense(EF217056)
ASV1180	5.22698	2.23422	0.413012	5.40958	6.32e-08	1.01e-07	USD	Bacteria	Actinobacteria	Actinobacteria	Actinomycetales	Actinomycetaceae	Actinomyces	Actinomyces_turicensis(X78720)
ASV471	5.19582	2.22165	0.420038	5.28917	1.23e-07	1.9e-07	USD	Bacteria	Proteobacteria	Gammaproteobacteria	Pseudomonadales	Pseudomonadaceae	Pseudomonas	NA
ASV1348	4.47743	1.99784	0.399236	5.00415	5.61e-07	8.46e-07	USD	Bacteria	Firmicutes	Clostridia	Clostridiales	Clostridiales Incertae Sedis XI	Anaerococcus	Anaerococcus_provenciensis(NR_133036.1)
ASV654	4.37171	1.96143	0.407976	4.80772	1.53e-06	2.14e-06	USD	Bacteria	Bacteroidetes	Bacteroidia	Bacteroidales	Prevotellaceae	Prevotella	Prevotella_disiens(L16483)
ASV3173	4.36808	1.95748	0.402165	4.86736	1.13e-06	1.65e-06	USD	Bacteria	Firmicutes	Bacilli	Bacillales	Staphylococcaceae	Staphylococcus	Staphylococcus_saprophyticus(AP008934)
ASV1437	4.3647	1.95241	0.406204	4.80649	1.54e-06	2.14e-06	USD	Bacteria	Proteobacteria	Gammaproteobacteria	Burkholderiales	Comamonadaceae	Comamonadaceae	NA
ASV1533	4.33366	1.94756	0.392525	4.96162	6.99e-07	1.04e-06	USD	Bacteria	Firmicutes	Bacilli	Lactobacillales	Aerococcaceae	Aerococcaceae	NA
ASV1001	4.14572	1.87821	0.389824	4.81809	1.45e-06	2.08e-06	USD	Bacteria	Actinobacteriota	Actinobacteria	Bifidobacteriales	Bifidobacteriaceae	Alloscardovia	NA
ASV1100	3.88644	1.7767	0.386663	4.59495	4.33e-06	5.99e-06	USD	Bacteria	Actinobacteria	Actinobacteria	Actinomycetales	Actinomycetaceae	Actinomyces	Actinomyces_radingae(X78719)
ASV1153	3.81783	1.75201	0.401663	4.36188	1.29e-05	1.72e-05	USD	Bacteria	Firmicutes	Bacilli	Lactobacillales	Aerococcaceae	Aerococcus	Aerococcus_christensenii(Y17005)
ASV624	3.82337	1.74662	0.39774	4.39135	1.13e-05	1.51e-05	USD	Bacteria	Proteobacteria	Gammaproteobacteria	Burkholderiales	Burkholderiaceae	Burkholderia-Caballeronia-Paraburkholderia	NA
ASV326	3.81026	1.74648	0.384539	4.54175	5.58e-06	7.66e-06	USD	Bacteria	Proteobacteria	Gammaproteobacteria	Burkholderiales	Oxalobacteraceae	Janthinobacterium	NA
ASV287	3.59051	1.65333	0.394163	4.19453	2.73e-05	3.59e-05	USD	Bacteria	Firmicutes	Clostridia	Clostridia_or	Hungateiclostridiaceae	Fastidiosipila	NA
ASV10423	3.32694	1.53538	0.379031	4.05079	5.1e-05	6.61e-05	USD	Bacteria	Firmicutes	Clostridia	Clostridiales	Clostridiales Incertae Sedis XI	Anaerococcus	Anaerococcus_hydrogenalis(NR_113029.1)
ASV724	3.31823	1.52867	0.387796	3.94195	8.08e-05	0.000102561	USD	Bacteria	Bacteroidota	Bacteroidia	Bacteroidales	Prevotellaceae	Prevotella	NA
ASV184	3.28568	1.51336	0.358044	4.22676	2.37e-05	3.14e-05	USD	Bacteria	Fusobacteriota	Fusobacteriia	Fusobacteriales	Leptotrichiaceae	Sneathia	NA
ASV1015	3.1373	1.44532	0.378716	3.81637	0.000135428	0.000170676	USD	Bacteria	Firmicutes	Negativicutes	Veillonellales-Selenomonadales	Veillonellaceae	Dialister	NA
ASV388	3.13697	1.4433	0.381594	3.78229	0.000155394	0.000194507	USD	Bacteria	Firmicutes	Negativicutes	Veillonellales-Selenomonadales	Veillonellaceae	Megasphaera	NA
ASV767	3.01122	1.3788	0.367276	3.75412	0.000173954	0.000216268	USD	Bacteria	Firmicutes	Negativicutes	Selenomonadales	Veillonellaceae	Dialister	Dialister_micraerophilus(AF473837)
ASV968	2.93414	1.33685	0.381361	3.50547	0.000455807	0.00054816	USD	Bacteria	Bacteroidetes	Bacteroidia	Bacteroidales	Prevotellaceae	Prevotella	Prevotella_amnii(AM422125)
ASV643	2.89472	1.30812	0.365127	3.58265	0.00034013	0.000414463	USD	Bacteria	Firmicutes	Bacilli	Mycoplasmatales	Mycoplasmataceae	Ureaplasma	NA
ASV1338	2.77832	1.25394	0.361858	3.46527	0.000529703	0.000632891	USD	Bacteria	Firmicutes	Clostridia	Clostridiales	Peptoniphilaceae	Peptoniphilus	Peptoniphilus_koenoeneniae(EU526291)
ASV859	2.70475	1.20719	0.353268	3.41722	0.00063264	0.000751005	USD	Bacteria	Firmicutes	Clostridia	Peptostreptococcales-Tissierellales	Peptostreptococcaceae	Peptostreptococcus	NA
ASV310	2.67934	1.18189	0.371536	3.1811	0.00146716	0.00170859	USD	Bacteria	Bacteroidota	Bacteroidia	Flavobacteriales	Flavobacteriaceae	Flavobacterium	NA
ASV730	2.51515	1.08975	0.351108	3.10374	0.00191089	0.00219752	USD	Bacteria	Actinobacteriota	Coriobacteriia	Coriobacteriales	Eggerthellaceae	DNF00809	NA
ASV1107	2.47202	1.06356	0.341179	3.1173	0.00182514	0.00211211	USD	Bacteria	Actinobacteria	Actinobacteria	Coriobacteriales	Coriobacteriaceae	Atopobium	Atopobium_minutum(X67148)
ASV718	2.45481	1.04291	0.347047	3.0051	0.00265494	0.00301549	USD	Bacteria	Firmicutes	Bacilli	Lactobacillales	Lactobacillaceae	Lactobacillus	Lactobacillus_delbrueckii(CR954253)
ASV865	2.39237	1.00289	0.343355	2.92086	0.00349069	0.00394041	USD	Bacteria	Actinobacteriota	Actinobacteria	Micrococcales	Micrococcaceae	Pseudoglutamicibacter	NA
ASV711	1.93899	0.653041	0.325846	2.00414	0.0450549	0.0487653	USD	Bacteria	Firmicutes	Negativicutes	Veillonellales-Selenomonadales	Veillonellaceae	Megasphaera	NA
ASV382	1.57241	-0.509699	0.24844	-2.0516	0.0402085	0.0437773	Control	Bacteria	Firmicutes	Clostridia	Peptostreptococcales-Tissierellales	Peptostreptococcales-Tissierellales_fa	Ezakiella	NA
ASV872	1.93194	-0.683891	0.262611	-2.6042	0.00920881	0.0102692	Control	Bacteria	Actinobacteriota	Coriobacteriia	Coriobacteriales	Eggerthellaceae	DNF00809	NA
ASV498	1.55757	-0.701225	0.245773	-2.85315	0.00432887	0.00485678	Control	Bacteria	Actinobacteria	Actinobacteria	Coriobacteriales	Coriobacteriaceae	Atopobium	Atopobium_vaginae(Y17195)
ASV171	12.2455	-1.04948	0.457173	-2.29558	0.0216998	0.0237664	Control	Bacteria	Firmicutes	Negativicutes	Veillonellales-Selenomonadales	Veillonellaceae	Veillonella	NA
ASV150	2.01677	-1.05919	0.260509	-4.06585	4.79e-05	6.25e-05	Control	Bacteria	Firmicutes	Clostridia	Lachnospirales	Lachnospiraceae	Shuttleworthia	NA
ASV502	8.27747	-1.10645	0.43052	-2.57002	0.0101691	0.0112718	Control	Bacteria	Firmicutes	Bacilli	Lactobacillales	Aerococcaceae	Aerococcus	NA
ASV337	1.94551	-1.14305	0.255624	-4.47159	7.76e-06	1.05e-05	Control	Bacteria	Firmicutes	Negativicutes	Veillonellales-Selenomonadales	Veillonellaceae	Dialister	NA
ASV409	8.41138	-1.28102	0.421228	-3.04117	0.00235662	0.00269328	Control	Bacteria	Actinobacteriota	Actinobacteria	Actinomycetales	Actinomycetaceae	Varibaculum	NA
ASV369	1.93249	-1.29144	0.250961	-5.14597	2.66e-07	4.08e-07	Control	Bacteria	Bacteroidetes	Bacteroidia	Bacteroidales	Prevotellaceae	Prevotella	Prevotella_melaninogenica(CP002122)
ASV543	2.12615	-1.3956	0.261389	-5.33919	9.34e-08	1.47e-07	Control	Bacteria	Bacteroidetes	Bacteroidia	Bacteroidales	Prevotellaceae	Prevotella	NA
ASV24	310.328	-1.4123	0.596249	-2.36864	0.0178535	0.0196709	Control	Bacteria	Firmicutes	Bacilli	Lactobacillales	Enterococcaceae	Enterococcus	NA
ASV738	13.347	-1.56817	0.440655	-3.55874	0.000372641	0.000451091	Control	Bacteria	Actinobacteriota	Actinobacteria	Micrococcales	Micrococcaceae	Micrococcus	NA
ASV1248	8.4278	-1.64326	0.416036	-3.94979	7.82e-05	9.99e-05	Control	Bacteria	Firmicutes	Bacilli	Lactobacillales	Carnobacteriaceae	Carnobacterium	NA
ASV806	13.1958	-1.65064	0.448813	-3.6778	0.000235255	0.00028858	Control	Bacteria	Firmicutes	Bacilli	Lactobacillales	Enterococcaceae	Enterococcus	NA
ASV343	2.78014	-1.65715	0.302614	-5.47613	4.35e-08	7.02e-08	Control	Bacteria	Fusobacteriota	Fusobacteriia	Fusobacteriales	Leptotrichiaceae	Sneathia	NA
ASV483	2.18941	-1.67208	0.262309	-6.37446	1.84e-10	3.56e-10	Control	Bacteria	Bacteroidetes	Bacteroidia	Bacteroidales	Prevotellaceae	Prevotella	Prevotella_disiens(L16483)
ASV31	2.13991	-1.67833	0.255772	-6.56182	5.32e-11	1.09e-10	Control	Bacteria	Firmicutes	Bacilli	Bacillales	Bacillaceae 1	Bacillus	NA
ASV6	95.0769	-1.76437	0.529636	-3.33129	0.000864455	0.00101961	Control	Bacteria	Proteobacteria	Gammaproteobacteria	Enterobacterales	Enterobacteriaceae	Escherichia/Shigella	NA
ASV115	124.667	-1.83826	0.562545	-3.26776	0.00108401	0.00127043	Control	Bacteria	Proteobacteria	Gammaproteobacteria	Burkholderiales	Alcaligenaceae	Achromobacter	NA
ASV123	12.9167	-1.99924	0.415236	-4.8147	1.47e-06	2.1e-06	Control	Bacteria	Firmicutes	Bacilli	Lactobacillales	Streptococcaceae	Streptococcus	NA
ASV819	10.0435	-2.05251	0.384911	-5.33243	9.69e-08	1.51e-07	Control	Bacteria	Actinobacteriota	Actinobacteria	Propionibacteriales	Propionibacteriaceae	Cutibacterium	NA
ASV86	166.963	-2.09801	0.564374	-3.7174	0.000201282	0.000248563	Control	Bacteria	Proteobacteria	Alphaproteobacteria	Rhizobiales	Rhizobiaceae	Allorhizobium-Neorhizobium-Pararhizobium-Rhizobium	NA
ASV637	15.3877	-2.15924	0.449111	-4.8078	1.53e-06	2.14e-06	Control	Bacteria	Proteobacteria	Betaproteobacteria	Burkholderiales	Burkholderiaceae	Burkholderia	NA
ASV805	3.59874	-2.19213	0.304192	-7.2064	5.75e-13	1.43e-12	Control	Bacteria	Actinobacteria	Actinobacteria	Actinomycetales	Corynebacteriaceae	Corynebacterium	Corynebacterium_pyruviciproducens(FJ185225)
ASV655	27.9041	-2.25518	0.454915	-4.95737	7.15e-07	1.05e-06	Control	Bacteria	Actinobacteriota	Actinobacteria	Corynebacteriales	Corynebacteriaceae	Corynebacterium	NA
ASV1043	8.37357	-2.26205	0.391276	-5.7812	7.42e-09	1.28e-08	Control	Bacteria	Proteobacteria	Gammaproteobacteria	Vibrionales	Vibrionaceae	Vibrio	NA
ASV798	2.50662	-2.27932	0.269878	-8.44573	3.02e-17	1.05e-16	Control	Bacteria	Proteobacteria	Gammaproteobacteria	Pseudomonadales	Moraxellaceae	Acinetobacter	NA
ASV558	3.71448	-2.29025	0.314533	-7.28142	3.3e-13	8.33e-13	Control	Bacteria	Actinobacteria	Actinobacteria	Actinomycetales	Corynebacteriaceae	Corynebacterium	Corynebacterium_riegelii(Y14651)
ASV873	10.6038	-2.29988	0.414591	-5.54736	2.9e-08	4.81e-08	Control	Bacteria	Thermotogae	Thermotogae	Petrotogales	Petrotogaceae	Oceanotoga	Oceanotoga_teriensis(EU588727)
ASV725	3.84771	-2.31317	0.309918	-7.46381	8.41e-14	2.18e-13	Control	Bacteria	Firmicutes	Negativicutes	Selenomonadales	Veillonellaceae	Negativicoccus	Negativicoccus_succinicivorans(FJ715930)
ASV298	41.0886	-2.33297	0.518379	-4.50051	6.78e-06	9.24e-06	Control	Bacteria	Proteobacteria	Betaproteobacteria	Neisseriales	Neisseriaceae	Uruburuella	Uruburuella_testudinis(JX966318)
ASV32	18.7586	-2.40008	0.428071	-5.60674	2.06e-08	3.45e-08	Control	Bacteria	Proteobacteria	Gammaproteobacteria	Enterobacterales	Enterobacteriaceae	Citrobacter	NA
ASV676	15.7603	-2.40201	0.448481	-5.35587	8.51e-08	1.35e-07	Control	Bacteria	Firmicutes	Bacilli	Bacillales	NA	Bacillales	NA
ASV333	2.67857	-2.42771	0.275668	-8.80666	1.29e-18	5.27e-18	Control	Bacteria	Proteobacteria	Gammaproteobacteria	Pasteurellales	Pasteurellaceae	Haemophilus	NA
ASV71	188.741	-2.43148	0.610625	-3.98195	6.84e-05	8.79e-05	Control	Bacteria	Proteobacteria	Gammaproteobacteria	Burkholderiales	Burkholderiaceae	Burkholderia-Caballeronia-Paraburkholderia	NA
ASV364	2.73842	-2.47965	0.261228	-9.49229	2.26e-21	1.34e-20	Control	Bacteria	Proteobacteria	Gammaproteobacteria	Pasteurellales	Pasteurellaceae	Pasteurellaceae	NA
ASV4502	3.60017	-2.50109	0.2963	-8.4411	3.14e-17	1.07e-16	Control	Bacteria	Proteobacteria	Gammaproteobacteria	Enterobacterales	Hafniaceae	Hafnia-Obesumbacterium	NA
ASV635	11.3741	-2.5263	0.413415	-6.1108	9.91e-10	1.84e-09	Control	Bacteria	Actinobacteria	Actinobacteria	Actinomycetales	Corynebacteriaceae	Corynebacterium	NA
ASV882	10.3801	-2.54542	0.400329	-6.35831	2.04e-10	3.91e-10	Control	Bacteria	Firmicutes	Clostridia	Peptostreptococcales-Tissierellales	Peptostreptococcaceae	Acetoanaerobium	NA
ASV116	3.40143	-2.54836	0.29909	-8.52039	1.59e-17	5.63e-17	Control	Bacteria	Firmicutes	Negativicutes	Veillonellales-Selenomonadales	Veillonellaceae	Megasphaera	NA
ASV1068	11.0347	-2.65231	0.378511	-7.00722	2.43e-12	5.81e-12	Control	Bacteria	Proteobacteria	Gammaproteobacteria	Pseudomonadales	Moraxellaceae	Acinetobacter	NA
ASV712	22.1282	-2.68268	0.455516	-5.88933	3.88e-09	6.86e-09	Control	Bacteria	Actinobacteriota	Actinobacteria	Actinomycetales	Actinomycetaceae	Actinotignum	NA
ASV367	4.18394	-2.76496	0.292614	-9.44917	3.42e-21	1.96e-20	Control	Bacteria	Firmicutes	Clostridia	Clostridiales	Peptoniphilaceae	Peptoniphilus	NA
ASV66	99.3149	-2.85278	0.571804	-4.9891	6.07e-07	9.07e-07	Control	Bacteria	Bacteroidetes	Bacteroidia	Bacteroidales	Prevotellaceae	Prevotella	Prevotella_bivia(L16475)
ASV755	13.4072	-2.85559	0.425536	-6.71057	1.94e-11	4.1e-11	Control	Bacteria	Actinobacteriota	Actinobacteria	Micrococcales	Micrococcaceae	Micrococcaceae	NA
ASV484	24.5753	-2.94496	0.431814	-6.81998	9.11e-12	1.97e-11	Control	Bacteria	Actinobacteriota	Actinobacteria	Corynebacteriales	Corynebacteriaceae	Corynebacterium	NA
ASV224	6.15191	-2.97678	0.33881	-8.78598	1.55e-18	6.2e-18	Control	Bacteria	Tenericutes	Mollicutes	Mycoplasmatales	Mycoplasmataceae	Mycoplasma	Mycoplasma_hominis(AF443616)
ASV176	7.80326	-3.00428	0.338181	-8.88366	6.47e-19	2.83e-18	Control	Bacteria	Firmicutes	Bacilli	Lactobacillales	Streptococcaceae	Lactococcus	NA
ASV128	45.1116	-3.00727	0.518249	-5.80276	6.52e-09	1.13e-08	Control	Bacteria	Firmicutes	Clostridia	Peptostreptococcales-Tissierellales	Peptostreptococcales-Tissierellales_fa	Ezakiella	NA
ASV15	647.182	-3.03571	0.601813	-5.04427	4.55e-07	6.92e-07	Control	Bacteria	Firmicutes	Bacilli	Staphylococcales	Staphylococcaceae	Staphylococcus	NA
ASV808	7.21687	-3.078	0.346698	-8.87805	6.8e-19	2.91e-18	Control	Bacteria	Proteobacteria	Gammaproteobacteria	Pseudomonadales	Moraxellaceae	Acinetobacter	NA
ASV311	23.3419	-3.08215	0.455841	-6.76146	1.37e-11	2.92e-11	Control	Bacteria	Proteobacteria	Epsilonproteobacteria	Campylobacterales	Campylobacteraceae	Campylobacter	Campylobacter_ureolyticus(L04321)
ASV546	8.83401	-3.12788	0.360546	-8.67539	4.12e-18	1.55e-17	Control	Bacteria	Firmicutes	Clostridia	Clostridiales	Clostridiales Incertae Sedis XI	Anaerococcus	Anaerococcus_vaginalis(AF542229)
ASV265	43.8872	-3.22325	0.465384	-6.926	4.33e-12	9.89e-12	Control	Bacteria	Proteobacteria	Gammaproteobacteria	Pseudomonadales	Moraxellaceae	Enhydrobacter	NA
ASV363	31.9653	-3.26035	0.47442	-6.87228	6.32e-12	1.4e-11	Control	Bacteria	Firmicutes	Negativicutes	Selenomonadales	Veillonellaceae	Dialister	Dialister_micraerophilus(AF473837)
ASV539	4.73823	-3.32785	0.31193	-10.6686	1.43e-26	9.73e-26	Control	Bacteria	Bacteroidetes	Bacteroidia	Bacteroidales	Porphyromonadaceae	Porphyromonas	Porphyromonas_somerae(AY968205)
ASV2443	14.927	-3.36547	0.419631	-8.02008	1.06e-15	3.19e-15	Control	Bacteria	Firmicutes	Bacilli	Staphylococcales	Gemellaceae	Gemella	NA
ASV80	14.0087	-3.40409	0.394715	-8.62417	6.46e-18	2.38e-17	Control	Bacteria	Proteobacteria	Gammaproteobacteria	Enterobacterales	NA	Enterobacterales	NA
ASV1	1776.07	-3.4377	0.708215	-4.85404	1.21e-06	1.75e-06	Control	Bacteria	Firmicutes	Bacilli	Lactobacillales	Lactobacillaceae	Lactobacillus	Lactobacillus_iners(Y16329)
ASV51	124.332	-3.47856	0.583604	-5.96049	2.51e-09	4.49e-09	Control	Bacteria	Firmicutes	Bacilli	Mycoplasmatales	Mycoplasmataceae	Ureaplasma	NA
ASV178	42.4668	-3.51761	0.507941	-6.92523	4.35e-12	9.89e-12	Control	Bacteria	Bacteroidetes	Bacteroidia	Bacteroidales	Prevotellaceae	Prevotella	Prevotella_buccalis(L16476)
ASV142	4.50647	-3.5295	0.29948	-11.7854	4.64e-32	4.07e-31	Control	Bacteria	Firmicutes	Negativicutes	Selenomonadales	Veillonellaceae	Veillonella	Veillonella_montpellierensis(AF473836)
ASV632	15.4971	-3.56493	0.404066	-8.82264	1.12e-18	4.67e-18	Control	Bacteria	Fusobacteriota	Fusobacteriia	Fusobacteriales	Fusobacteriaceae	Fusobacterium	NA
ASV109	292.421	-3.58257	0.633149	-5.65834	1.53e-08	2.58e-08	Control	Bacteria	Actinobacteriota	Actinobacteria	Bifidobacteriales	Bifidobacteriaceae	Gardnerella	NA
ASV267	24.221	-3.74032	0.420713	-8.89044	6.09e-19	2.73e-18	Control	Bacteria	Firmicutes	Bacilli	Lactobacillales	Streptococcaceae	Streptococcus	NA
ASV193	35.4595	-3.7428	0.428738	-8.7298	2.55e-18	9.78e-18	Control	Bacteria	Firmicutes	Clostridia	Clostridiales	Peptoniphilaceae	Peptoniphilus	Peptoniphilus_grossensis(NR_125605.1)
ASV421	28.8494	-3.80168	0.461997	-8.2288	1.89e-16	6.1e-16	Control	Bacteria	Bacteroidetes	Bacteroidia	Bacteroidales	Porphyromonadaceae	Porphyromonas	Porphyromonas_uenonis(AY570514)
ASV358	5.52467	-3.86865	0.304419	-12.7083	5.32e-37	5.75e-36	Control	Bacteria	Proteobacteria	Epsilonproteobacteria	Campylobacterales	Campylobacteraceae	Campylobacter	Campylobacter_hominis(AJ251584)
ASV230	13.5915	-3.87556	0.40342	-9.60675	7.49e-22	4.75e-21	Control	Bacteria	Firmicutes	Clostridia	Clostridiales	Peptoniphilaceae	Peptoniphilus	Peptoniphilus_duerdenii(EU526290)
ASV909	7.97348	-3.95801	0.306856	-12.8986	4.58e-38	5.27e-37	Control	Bacteria	Actinobacteriota	Actinobacteria	Streptomycetales	Streptomycetaceae	Streptomyces	NA
ASV332	50.3276	-3.97164	0.477398	-8.31934	8.85e-17	2.91e-16	Control	Bacteria	Firmicutes	Clostridia	Peptostreptococcales-Tissierellales	Peptostreptococcales-Tissierellales_fa	Anaerococcus	NA
ASV1027	8.53297	-4.06741	0.335659	-12.1177	8.51e-34	8.24e-33	Control	Bacteria	Bacteroidota	Bacteroidia	Bacteroidales	Prevotellaceae	Alloprevotella	NA
ASV450	6.22131	-4.09564	0.293863	-13.9372	3.76e-44	7.69e-43	Control	Bacteria	Actinobacteria	Actinobacteria	Actinomycetales	Actinomycetaceae	Actinomyces	NA
ASV640	7.27425	-4.20117	0.300313	-13.9893	1.81e-44	4.17e-43	Control	Bacteria	Actinobacteria	Actinobacteria	Actinomycetales	Corynebacteriaceae	Corynebacterium	NA
ASV762	10.4865	-4.27347	0.358817	-11.9099	1.05e-32	9.67e-32	Control	Bacteria	Firmicutes	Bacilli	Lactobacillales	Carnobacteriaceae	Granulicatella	NA
ASV924	92.4861	-4.57316	0.514219	-8.89341	5.93e-19	2.73e-18	Control	Bacteria	Firmicutes	Negativicutes	Veillonellales-Selenomonadales	Veillonellaceae	Dialister	NA
ASV54	244.871	-4.59474	0.574189	-8.00215	1.22e-15	3.63e-15	Control	Bacteria	Bacteroidetes	Bacteroidia	Bacteroidales	Prevotellaceae	Prevotella	Prevotella_timonensis(DQ518919)
ASV69	95.7098	-4.70317	0.527713	-8.91237	5e-19	2.36e-18	Control	Bacteria	Firmicutes	Clostridia	Peptostreptococcales-Tissierellales	Peptostreptococcales-Tissierellales_fa	Fenollaria	NA
ASV211	25.2454	-4.7345	0.411675	-11.5006	1.31e-30	1e-29	Control	Bacteria	Bacteroidetes	Bacteroidia	Bacteroidales	Porphyromonadaceae	Porphyromonas	Porphyromonas_bennonis(EU414673)
ASV110	42.9938	-4.82609	0.421302	-11.4552	2.21e-30	1.63e-29	Control	Bacteria	Firmicutes	Clostridia	Peptostreptococcales-Tissierellales	Peptostreptococcales-Tissierellales_fa	Finegoldia	NA
ASV52	195.786	-4.9456	0.530405	-9.32419	1.12e-20	6.24e-20	Control	Bacteria	Firmicutes	Bacilli	Lactobacillales	Streptococcaceae	Streptococcus	NA
ASV117	35.7671	-5.01379	0.435539	-11.5117	1.15e-30	9.22e-30	Control	Bacteria	Bacteroidota	Bacteroidia	Bacteroidales	Prevotellaceae	Prevotella	NA
ASV46	13.6801	-5.04233	0.358549	-14.0632	6.4e-45	1.68e-43	Control	Bacteria	Actinobacteriota	Actinobacteria	Bifidobacteriales	Bifidobacteriaceae	Bifidobacterium	NA
ASV534	20.3755	-6.02432	0.357575	-16.8477	1.09e-63	1e-61	Control	Bacteria	Firmicutes	Negativicutes	Selenomonadales	Veillonellaceae	Anaeroglobus	Anaeroglobus_geminatus(AF338413)
ASV322	33.6567	-6.239	0.385034	-16.2038	4.74e-59	2.91e-57	Control	Bacteria	Firmicutes	Bacilli	Lactobacillales	Lactobacillaceae	Lactobacillus	NA
ASV165	59.8848	-6.32195	0.418709	-15.0987	1.65e-51	7.6e-50	Control	Bacteria	Bacteroidetes	Bacteroidia	Bacteroidales	Prevotellaceae	Prevotella	Prevotella_corporis(L16465)
ASV17	606.952	-6.5181	0.56375	-11.562	6.42e-31	5.37e-30	Control	Bacteria	Firmicutes	Bacilli	Lactobacillales	Lactobacillaceae	Lactobacillus	NA
ASV246	40.8614	-6.88848	0.365976	-18.8222	4.97e-79	9.14e-77	Control	Bacteria	Firmicutes	Bacilli	Lactobacillales	Lactobacillaceae	Lactobacillus	NA
