# Supplementary material for: Rare phylotypes in stone, stool, and urine microbiomes are associated with urinary stone disease
Source: Front Mol Biosci. 2023 Aug 4;10:1210225. doi: 10.3389/fmolb.2023.1210225 (PMC10436313; doi:10.3389/fmolb.2023.1210225)
Supplement: Supplementary file 11 [file Table1.XLSX]

## Sheet: Suplemental S1_SampleMetadata
Supplementary Material S1 Rare Phylotypes in Stone, Stool and Urine Microbiome is Associated with Urinary Stone Disease Mangesh Suryavanshi*, Jose Agudelo, Aaron Miller * Correspondence: Mangesh Suryavanshi: suryavm@ccf.org
#SampleID	BarcodeSequence	LinkerPrimerSequence	Project	Study_location	Sample_type	Group	StoneComp	Technique	Age	age_group	Sex	Height	Weight_lb	Weight_group	Weight_kg	Hx_stone	Fam_hx_stone	Fam_w_stone	GI_illness	GI_med	past_GI_med	past_GI_med_name	Antacids	probiotics	supplement	supplement_name	stool_meds	stool_med_name	antibiotic_12m	antibiotic_30d	gout	diabetes	HTN	diet_type	water	dessert	meat	fruit	veggie	bread	Description	Study	Individual_ID	age	match	pair	SRA_Sample	Sample_Name	Assay_Type
2612	blank	blank	blank	Chicago	urine	USD	blank	blank	26	<30	Female	blank	blank	blank	blank	blank	blank	blank	blank	blank	blank	blank	blank	blank	blank	blank	blank	blank	blank	blank	blank	blank	blank	blank	blank	blank	blank	blank	blank	blank	blank	blank	blank	blank	blank	blank	blank	blank	blank
2613	blank	blank	blank	Chicago	Bacteria	USD	blank	blank	26	<30	Female	blank	blank	blank	blank	blank	blank	blank	blank	blank	blank	blank	blank	blank	blank	blank	blank	blank	blank	blank	blank	blank	blank	blank	blank	blank	blank	blank	blank	blank	blank	blank	blank	blank	blank	blank	blank	blank	blank
2614	blank	blank	blank	Chicago	stone	USD	blank	blank	26	<30	Female	blank	blank	blank	blank	blank	blank	blank	blank	blank	blank	blank	blank	blank	blank	blank	blank	blank	blank	blank	blank	blank	blank	blank	blank	blank	blank	blank	blank	blank	blank	blank	blank	blank	blank	blank	blank	blank	blank
2615	blank	blank	blank	Chicago	urine	USD	CaOx	blank	69	51-70	Female	blank	blank	blank	blank	blank	blank	blank	blank	blank	blank	blank	blank	blank	blank	blank	blank	blank	blank	blank	blank	blank	blank	blank	blank	blank	blank	blank	blank	blank	blank	blank	blank	blank	blank	blank	blank	blank	blank
2616	blank	blank	blank	Chicago	Bacteria	USD	CaOx	blank	69	51-70	Female	blank	blank	blank	blank	blank	blank	blank	blank	blank	blank	blank	blank	blank	blank	blank	blank	blank	blank	blank	blank	blank	blank	blank	blank	blank	blank	blank	blank	blank	blank	blank	blank	blank	blank	blank	blank	blank	blank
2617	blank	blank	blank	Chicago	stone	USD	CaOx	blank	69	51-70	Female	blank	blank	blank	blank	blank	blank	blank	blank	blank	blank	blank	blank	blank	blank	blank	blank	blank	blank	blank	blank	blank	blank	blank	blank	blank	blank	blank	blank	blank	blank	blank	blank	blank	blank	blank	blank	blank	blank
2618	blank	blank	blank	Chicago	urine	USD	CaOx	blank	33	30-50	Male	blank	blank	blank	blank	blank	blank	blank	blank	blank	blank	blank	blank	blank	blank	blank	blank	blank	blank	blank	blank	blank	blank	blank	blank	blank	blank	blank	blank	blank	blank	blank	blank	blank	blank	blank	blank	blank	blank
2619	blank	blank	blank	Chicago	Bacteria	USD	CaOx	blank	33	30-50	Male	blank	blank	blank	blank	blank	blank	blank	blank	blank	blank	blank	blank	blank	blank	blank	blank	blank	blank	blank	blank	blank	blank	blank	blank	blank	blank	blank	blank	blank	blank	blank	blank	blank	blank	blank	blank	blank	blank
2620	blank	blank	blank	Chicago	stone	USD	CaOx	blank	33	30-50	Male	blank	blank	blank	blank	blank	blank	blank	blank	blank	blank	blank	blank	blank	blank	blank	blank	blank	blank	blank	blank	blank	blank	blank	blank	blank	blank	blank	blank	blank	blank	blank	blank	blank	blank	blank	blank	blank	blank
2621	blank	blank	blank	Chicago	urine	USD	CaOx	blank	23	<30	Male	blank	blank	blank	blank	blank	blank	blank	blank	blank	blank	blank	blank	blank	blank	blank	blank	blank	blank	blank	blank	blank	blank	blank	blank	blank	blank	blank	blank	blank	blank	blank	blank	blank	blank	blank	blank	blank	blank
2622	blank	blank	blank	Chicago	Bacteria	USD	CaOx	blank	23	<30	Male	blank	blank	blank	blank	blank	blank	blank	blank	blank	blank	blank	blank	blank	blank	blank	blank	blank	blank	blank	blank	blank	blank	blank	blank	blank	blank	blank	blank	blank	blank	blank	blank	blank	blank	blank	blank	blank	blank
2623	blank	blank	blank	Chicago	stone	USD	CaOx	blank	23	<30	Male	blank	blank	blank	blank	blank	blank	blank	blank	blank	blank	blank	blank	blank	blank	blank	blank	blank	blank	blank	blank	blank	blank	blank	blank	blank	blank	blank	blank	blank	blank	blank	blank	blank	blank	blank	blank	blank	blank
2624	blank	blank	blank	Chicago	urine	USD	blank	blank	44	30-50	Female	blank	blank	blank	blank	blank	blank	blank	blank	blank	blank	blank	blank	blank	blank	blank	blank	blank	blank	blank	blank	blank	blank	blank	blank	blank	blank	blank	blank	blank	blank	blank	blank	blank	blank	blank	blank	blank	blank
2625	blank	blank	blank	Chicago	Bacteria	USD	blank	blank	44	30-50	Female	blank	blank	blank	blank	blank	blank	blank	blank	blank	blank	blank	blank	blank	blank	blank	blank	blank	blank	blank	blank	blank	blank	blank	blank	blank	blank	blank	blank	blank	blank	blank	blank	blank	blank	blank	blank	blank	blank
2626	blank	blank	blank	Chicago	stone	USD	blank	blank	44	30-50	Female	blank	blank	blank	blank	blank	blank	blank	blank	blank	blank	blank	blank	blank	blank	blank	blank	blank	blank	blank	blank	blank	blank	blank	blank	blank	blank	blank	blank	blank	blank	blank	blank	blank	blank	blank	blank	blank	blank
2674	blank	blank	blank	Chicago	urine	USD	CaOx	blank	26	<30	Female	blank	blank	blank	blank	blank	blank	blank	blank	blank	blank	blank	blank	blank	blank	blank	blank	blank	blank	blank	blank	blank	blank	blank	blank	blank	blank	blank	blank	blank	blank	blank	blank	blank	blank	blank	blank	blank	blank
2675	blank	blank	blank	Chicago	urine	USD	CaOx	blank	26	<30	Female	blank	blank	blank	blank	blank	blank	blank	blank	blank	blank	blank	blank	blank	blank	blank	blank	blank	blank	blank	blank	blank	blank	blank	blank	blank	blank	blank	blank	blank	blank	blank	blank	blank	blank	blank	blank	blank	blank
2676	blank	blank	blank	Chicago	stone	USD	CaOx	blank	26	<30	Female	blank	blank	blank	blank	blank	blank	blank	blank	blank	blank	blank	blank	blank	blank	blank	blank	blank	blank	blank	blank	blank	blank	blank	blank	blank	blank	blank	blank	blank	blank	blank	blank	blank	blank	blank	blank	blank	blank
2677	blank	blank	blank	Chicago	urine	USD	blank	blank	57	51-70	Female	blank	blank	blank	blank	blank	blank	blank	blank	blank	blank	blank	blank	blank	blank	blank	blank	blank	blank	blank	blank	blank	blank	blank	blank	blank	blank	blank	blank	blank	blank	blank	blank	blank	blank	blank	blank	blank	blank
2678	blank	blank	blank	Chicago	urine	USD	blank	blank	57	51-70	Female	blank	blank	blank	blank	blank	blank	blank	blank	blank	blank	blank	blank	blank	blank	blank	blank	blank	blank	blank	blank	blank	blank	blank	blank	blank	blank	blank	blank	blank	blank	blank	blank	blank	blank	blank	blank	blank	blank
2679	blank	blank	blank	Chicago	stone	USD	blank	blank	57	51-70	Female	blank	blank	blank	blank	blank	blank	blank	blank	blank	blank	blank	blank	blank	blank	blank	blank	blank	blank	blank	blank	blank	blank	blank	blank	blank	blank	blank	blank	blank	blank	blank	blank	blank	blank	blank	blank	blank	blank
2680	blank	blank	blank	Chicago	urine	USD	CaOx	blank	40	30-50	Male	blank	blank	blank	blank	blank	blank	blank	blank	blank	blank	blank	blank	blank	blank	blank	blank	blank	blank	blank	blank	blank	blank	blank	blank	blank	blank	blank	blank	blank	blank	blank	blank	blank	blank	blank	blank	blank	blank
2681	blank	blank	blank	Chicago	urine	USD	CaOx	blank	40	30-50	Male	blank	blank	blank	blank	blank	blank	blank	blank	blank	blank	blank	blank	blank	blank	blank	blank	blank	blank	blank	blank	blank	blank	blank	blank	blank	blank	blank	blank	blank	blank	blank	blank	blank	blank	blank	blank	blank	blank
2682	blank	blank	blank	Chicago	stone	USD	CaOx	blank	40	30-50	Male	blank	blank	blank	blank	blank	blank	blank	blank	blank	blank	blank	blank	blank	blank	blank	blank	blank	blank	blank	blank	blank	blank	blank	blank	blank	blank	blank	blank	blank	blank	blank	blank	blank	blank	blank	blank	blank	blank
2695	blank	blank	blank	Chicago	stone	USD	blank	blank	47	30-50	Female	blank	blank	blank	blank	blank	blank	blank	blank	blank	blank	blank	blank	blank	blank	blank	blank	blank	blank	blank	blank	blank	blank	blank	blank	blank	blank	blank	blank	blank	blank	blank	blank	blank	blank	blank	blank	blank	blank
2696	blank	blank	blank	Chicago	urine	USD	blank	blank	47	30-50	Female	blank	blank	blank	blank	blank	blank	blank	blank	blank	blank	blank	blank	blank	blank	blank	blank	blank	blank	blank	blank	blank	blank	blank	blank	blank	blank	blank	blank	blank	blank	blank	blank	blank	blank	blank	blank	blank	blank
2697	blank	blank	blank	Chicago	urine	USD	blank	blank	47	30-50	Female	blank	blank	blank	blank	blank	blank	blank	blank	blank	blank	blank	blank	blank	blank	blank	blank	blank	blank	blank	blank	blank	blank	blank	blank	blank	blank	blank	blank	blank	blank	blank	blank	blank	blank	blank	blank	blank	blank
2698	blank	blank	blank	Chicago	stone	USD	CaOx	blank	71	>70	Male	blank	blank	blank	blank	blank	blank	blank	blank	blank	blank	blank	blank	blank	blank	blank	blank	blank	blank	blank	blank	blank	blank	blank	blank	blank	blank	blank	blank	blank	blank	blank	blank	blank	blank	blank	blank	blank	blank
2699	blank	blank	blank	Chicago	urine	USD	CaOx	blank	71	>70	Male	blank	blank	blank	blank	blank	blank	blank	blank	blank	blank	blank	blank	blank	blank	blank	blank	blank	blank	blank	blank	blank	blank	blank	blank	blank	blank	blank	blank	blank	blank	blank	blank	blank	blank	blank	blank	blank	blank
2700	blank	blank	blank	Chicago	urine	USD	CaOx	blank	71	>70	Male	blank	blank	blank	blank	blank	blank	blank	blank	blank	blank	blank	blank	blank	blank	blank	blank	blank	blank	blank	blank	blank	blank	blank	blank	blank	blank	blank	blank	blank	blank	blank	blank	blank	blank	blank	blank	blank	blank
2701	blank	blank	blank	Chicago	stone	USD	CaOx	blank	61	51-70	Female	blank	blank	blank	blank	blank	blank	blank	blank	blank	blank	blank	blank	blank	blank	blank	blank	blank	blank	blank	blank	blank	blank	blank	blank	blank	blank	blank	blank	blank	blank	blank	blank	blank	blank	blank	blank	blank	blank
2702	blank	blank	blank	Chicago	urine	USD	CaOx	blank	61	51-70	Female	blank	blank	blank	blank	blank	blank	blank	blank	blank	blank	blank	blank	blank	blank	blank	blank	blank	blank	blank	blank	blank	blank	blank	blank	blank	blank	blank	blank	blank	blank	blank	blank	blank	blank	blank	blank	blank	blank
2703	blank	blank	blank	Chicago	urine	USD	CaOx	blank	61	51-70	Female	blank	blank	blank	blank	blank	blank	blank	blank	blank	blank	blank	blank	blank	blank	blank	blank	blank	blank	blank	blank	blank	blank	blank	blank	blank	blank	blank	blank	blank	blank	blank	blank	blank	blank	blank	blank	blank	blank
2782	blank	blank	blank	Chicago	urine	USD	CaOx	blank	41	30-50	Male	blank	blank	blank	blank	blank	blank	blank	blank	blank	blank	blank	blank	blank	blank	blank	blank	blank	blank	blank	blank	blank	blank	blank	blank	blank	blank	blank	blank	blank	blank	blank	blank	blank	blank	blank	blank	blank	blank
2783	blank	blank	blank	Chicago	urine	USD	CaOx	blank	41	30-50	Male	blank	blank	blank	blank	blank	blank	blank	blank	blank	blank	blank	blank	blank	blank	blank	blank	blank	blank	blank	blank	blank	blank	blank	blank	blank	blank	blank	blank	blank	blank	blank	blank	blank	blank	blank	blank	blank	blank
2784	blank	blank	blank	Chicago	stone	USD	CaOx	blank	41	30-50	Male	blank	blank	blank	blank	blank	blank	blank	blank	blank	blank	blank	blank	blank	blank	blank	blank	blank	blank	blank	blank	blank	blank	blank	blank	blank	blank	blank	blank	blank	blank	blank	blank	blank	blank	blank	blank	blank	blank
2799	blank	blank	blank	Chicago	urine	USD	CaOx	blank	58	51-70	Female	blank	blank	blank	blank	blank	blank	blank	blank	blank	blank	blank	blank	blank	blank	blank	blank	blank	blank	blank	blank	blank	blank	blank	blank	blank	blank	blank	blank	blank	blank	blank	blank	blank	blank	blank	blank	blank	blank
2800	blank	blank	blank	Chicago	Bacteria	USD	CaOx	blank	58	51-70	Female	blank	blank	blank	blank	blank	blank	blank	blank	blank	blank	blank	blank	blank	blank	blank	blank	blank	blank	blank	blank	blank	blank	blank	blank	blank	blank	blank	blank	blank	blank	blank	blank	blank	blank	blank	blank	blank	blank
2801	blank	blank	blank	Chicago	stone	USD	CaOx	blank	58	51-70	Female	blank	blank	blank	blank	blank	blank	blank	blank	blank	blank	blank	blank	blank	blank	blank	blank	blank	blank	blank	blank	blank	blank	blank	blank	blank	blank	blank	blank	blank	blank	blank	blank	blank	blank	blank	blank	blank	blank
2802	blank	blank	blank	Chicago	urine	USD	CaP	blank	28	<30	Male	blank	blank	blank	blank	blank	blank	blank	blank	blank	blank	blank	blank	blank	blank	blank	blank	blank	blank	blank	blank	blank	blank	blank	blank	blank	blank	blank	blank	blank	blank	blank	blank	blank	blank	blank	blank	blank	blank
2803	blank	blank	blank	Chicago	Bacteria	USD	CaP	blank	28	<30	Male	blank	blank	blank	blank	blank	blank	blank	blank	blank	blank	blank	blank	blank	blank	blank	blank	blank	blank	blank	blank	blank	blank	blank	blank	blank	blank	blank	blank	blank	blank	blank	blank	blank	blank	blank	blank	blank	blank
2804	blank	blank	blank	Chicago	stone	USD	CaP	blank	28	<30	Male	blank	blank	blank	blank	blank	blank	blank	blank	blank	blank	blank	blank	blank	blank	blank	blank	blank	blank	blank	blank	blank	blank	blank	blank	blank	blank	blank	blank	blank	blank	blank	blank	blank	blank	blank	blank	blank	blank
2805	blank	blank	blank	Chicago	urine	USD	CaP	blank	52	51-70	Male	blank	blank	blank	blank	blank	blank	blank	blank	blank	blank	blank	blank	blank	blank	blank	blank	blank	blank	blank	blank	blank	blank	blank	blank	blank	blank	blank	blank	blank	blank	blank	blank	blank	blank	blank	blank	blank	blank
2806	blank	blank	blank	Chicago	Bacteria	USD	CaP	blank	52	51-70	Male	blank	blank	blank	blank	blank	blank	blank	blank	blank	blank	blank	blank	blank	blank	blank	blank	blank	blank	blank	blank	blank	blank	blank	blank	blank	blank	blank	blank	blank	blank	blank	blank	blank	blank	blank	blank	blank	blank
2807	blank	blank	blank	Chicago	stone	USD	CaP	blank	52	51-70	Male	blank	blank	blank	blank	blank	blank	blank	blank	blank	blank	blank	blank	blank	blank	blank	blank	blank	blank	blank	blank	blank	blank	blank	blank	blank	blank	blank	blank	blank	blank	blank	blank	blank	blank	blank	blank	blank	blank
2808	blank	blank	blank	Chicago	urine	USD	CaP	blank	38	30-50	Male	blank	blank	blank	blank	blank	blank	blank	blank	blank	blank	blank	blank	blank	blank	blank	blank	blank	blank	blank	blank	blank	blank	blank	blank	blank	blank	blank	blank	blank	blank	blank	blank	blank	blank	blank	blank	blank	blank
2809	blank	blank	blank	Chicago	Bacteria	USD	CaP	blank	38	30-50	Male	blank	blank	blank	blank	blank	blank	blank	blank	blank	blank	blank	blank	blank	blank	blank	blank	blank	blank	blank	blank	blank	blank	blank	blank	blank	blank	blank	blank	blank	blank	blank	blank	blank	blank	blank	blank	blank	blank
2810	blank	blank	blank	Chicago	stone	USD	CaP	blank	38	30-50	Male	blank	blank	blank	blank	blank	blank	blank	blank	blank	blank	blank	blank	blank	blank	blank	blank	blank	blank	blank	blank	blank	blank	blank	blank	blank	blank	blank	blank	blank	blank	blank	blank	blank	blank	blank	blank	blank	blank
2811	blank	blank	blank	Chicago	urine	USD	CaP	blank	44	30-50	Male	blank	blank	blank	blank	blank	blank	blank	blank	blank	blank	blank	blank	blank	blank	blank	blank	blank	blank	blank	blank	blank	blank	blank	blank	blank	blank	blank	blank	blank	blank	blank	blank	blank	blank	blank	blank	blank	blank
2812	blank	blank	blank	Chicago	Bacteria	USD	CaP	blank	44	30-50	Male	blank	blank	blank	blank	blank	blank	blank	blank	blank	blank	blank	blank	blank	blank	blank	blank	blank	blank	blank	blank	blank	blank	blank	blank	blank	blank	blank	blank	blank	blank	blank	blank	blank	blank	blank	blank	blank	blank
2813	blank	blank	blank	Chicago	stone	USD	CaP	blank	44	30-50	Male	blank	blank	blank	blank	blank	blank	blank	blank	blank	blank	blank	blank	blank	blank	blank	blank	blank	blank	blank	blank	blank	blank	blank	blank	blank	blank	blank	blank	blank	blank	blank	blank	blank	blank	blank	blank	blank	blank
2824	blank	blank	blank	Chicago	urine	USD	CaOx	blank	43	30-50	Male	blank	blank	blank	blank	blank	blank	blank	blank	blank	blank	blank	blank	blank	blank	blank	blank	blank	blank	blank	blank	blank	blank	blank	blank	blank	blank	blank	blank	blank	blank	blank	blank	blank	blank	blank	blank	blank	blank
2825	blank	blank	blank	Chicago	Bacteria	USD	CaOx	blank	43	30-50	Male	blank	blank	blank	blank	blank	blank	blank	blank	blank	blank	blank	blank	blank	blank	blank	blank	blank	blank	blank	blank	blank	blank	blank	blank	blank	blank	blank	blank	blank	blank	blank	blank	blank	blank	blank	blank	blank	blank
2826	blank	blank	blank	Chicago	stone	USD	CaOx	blank	43	30-50	Male	blank	blank	blank	blank	blank	blank	blank	blank	blank	blank	blank	blank	blank	blank	blank	blank	blank	blank	blank	blank	blank	blank	blank	blank	blank	blank	blank	blank	blank	blank	blank	blank	blank	blank	blank	blank	blank	blank
2827	blank	blank	blank	Chicago	urine	USD	CaOx	blank	72	>70	Female	blank	blank	blank	blank	blank	blank	blank	blank	blank	blank	blank	blank	blank	blank	blank	blank	blank	blank	blank	blank	blank	blank	blank	blank	blank	blank	blank	blank	blank	blank	blank	blank	blank	blank	blank	blank	blank	blank
2828	blank	blank	blank	Chicago	Bacteria	USD	CaOx	blank	72	>70	Female	blank	blank	blank	blank	blank	blank	blank	blank	blank	blank	blank	blank	blank	blank	blank	blank	blank	blank	blank	blank	blank	blank	blank	blank	blank	blank	blank	blank	blank	blank	blank	blank	blank	blank	blank	blank	blank	blank
2829	blank	blank	blank	Chicago	stone	USD	CaOx	blank	72	>70	Female	blank	blank	blank	blank	blank	blank	blank	blank	blank	blank	blank	blank	blank	blank	blank	blank	blank	blank	blank	blank	blank	blank	blank	blank	blank	blank	blank	blank	blank	blank	blank	blank	blank	blank	blank	blank	blank	blank
2843	blank	blank	blank	Chicago	urine	USD	CaOx	blank	63	51-70	Female	blank	blank	blank	blank	blank	blank	blank	blank	blank	blank	blank	blank	blank	blank	blank	blank	blank	blank	blank	blank	blank	blank	blank	blank	blank	blank	blank	blank	blank	blank	blank	blank	blank	blank	blank	blank	blank	blank
2844	blank	blank	blank	Chicago	Bacteria	USD	CaOx	blank	63	51-70	Female	blank	blank	blank	blank	blank	blank	blank	blank	blank	blank	blank	blank	blank	blank	blank	blank	blank	blank	blank	blank	blank	blank	blank	blank	blank	blank	blank	blank	blank	blank	blank	blank	blank	blank	blank	blank	blank	blank
2845	blank	blank	blank	Chicago	stone	USD	CaOx	blank	63	51-70	Female	blank	blank	blank	blank	blank	blank	blank	blank	blank	blank	blank	blank	blank	blank	blank	blank	blank	blank	blank	blank	blank	blank	blank	blank	blank	blank	blank	blank	blank	blank	blank	blank	blank	blank	blank	blank	blank	blank
2846	blank	blank	blank	Chicago	urine	USD	blank	blank	blank	blank	blank	blank	blank	blank	blank	blank	blank	blank	blank	blank	blank	blank	blank	blank	blank	blank	blank	blank	blank	blank	blank	blank	blank	blank	blank	blank	blank	blank	blank	blank	blank	blank	blank	blank	blank	blank	blank	blank	blank
2848	blank	blank	blank	Chicago	stone	USD	blank	blank	blank	blank	blank	blank	blank	blank	blank	blank	blank	blank	blank	blank	blank	blank	blank	blank	blank	blank	blank	blank	blank	blank	blank	blank	blank	blank	blank	blank	blank	blank	blank	blank	blank	blank	blank	blank	blank	blank	blank	blank	blank
2887	blank	blank	blank	Chicago	urine	USD	CaOx	blank	56	51-70	Female	blank	blank	blank	blank	blank	blank	blank	blank	blank	blank	blank	blank	blank	blank	blank	blank	blank	blank	blank	blank	blank	blank	blank	blank	blank	blank	blank	blank	blank	blank	blank	blank	blank	blank	blank	blank	blank	blank
2888	blank	blank	blank	Chicago	Bacteria	USD	CaOx	blank	56	51-70	Female	blank	blank	blank	blank	blank	blank	blank	blank	blank	blank	blank	blank	blank	blank	blank	blank	blank	blank	blank	blank	blank	blank	blank	blank	blank	blank	blank	blank	blank	blank	blank	blank	blank	blank	blank	blank	blank	blank
2889	blank	blank	blank	Chicago	stone	USD	CaOx	blank	56	51-70	Female	blank	blank	blank	blank	blank	blank	blank	blank	blank	blank	blank	blank	blank	blank	blank	blank	blank	blank	blank	blank	blank	blank	blank	blank	blank	blank	blank	blank	blank	blank	blank	blank	blank	blank	blank	blank	blank	blank
2904	blank	blank	blank	Chicago	urine	USD	CaOx	blank	38	30-50	Female	blank	blank	blank	blank	blank	blank	blank	blank	blank	blank	blank	blank	blank	blank	blank	blank	blank	blank	blank	blank	blank	blank	blank	blank	blank	blank	blank	blank	blank	blank	blank	blank	blank	blank	blank	blank	blank	blank
2905	blank	blank	blank	Chicago	Bacteria	USD	CaOx	blank	38	30-50	Female	blank	blank	blank	blank	blank	blank	blank	blank	blank	blank	blank	blank	blank	blank	blank	blank	blank	blank	blank	blank	blank	blank	blank	blank	blank	blank	blank	blank	blank	blank	blank	blank	blank	blank	blank	blank	blank	blank
2906	blank	blank	blank	Chicago	stone	USD	CaOx	blank	38	30-50	Female	blank	blank	blank	blank	blank	blank	blank	blank	blank	blank	blank	blank	blank	blank	blank	blank	blank	blank	blank	blank	blank	blank	blank	blank	blank	blank	blank	blank	blank	blank	blank	blank	blank	blank	blank	blank	blank	blank
2907	blank	blank	blank	Chicago	urine	USD	blank	blank	blank	blank	blank	blank	blank	blank	blank	blank	blank	blank	blank	blank	blank	blank	blank	blank	blank	blank	blank	blank	blank	blank	blank	blank	blank	blank	blank	blank	blank	blank	blank	blank	blank	blank	blank	blank	blank	blank	blank	blank	blank
2908	blank	blank	blank	Chicago	Bacteria	USD	blank	blank	blank	blank	blank	blank	blank	blank	blank	blank	blank	blank	blank	blank	blank	blank	blank	blank	blank	blank	blank	blank	blank	blank	blank	blank	blank	blank	blank	blank	blank	blank	blank	blank	blank	blank	blank	blank	blank	blank	blank	blank	blank
2909	blank	blank	blank	Chicago	urine	USD	blank	blank	60	51-70	Male	blank	blank	blank	blank	blank	blank	blank	blank	blank	blank	blank	blank	blank	blank	blank	blank	blank	blank	blank	blank	blank	blank	blank	blank	blank	blank	blank	blank	blank	blank	blank	blank	blank	blank	blank	blank	blank	blank
2910	blank	blank	blank	Chicago	Bacteria	USD	blank	blank	60	51-70	Male	blank	blank	blank	blank	blank	blank	blank	blank	blank	blank	blank	blank	blank	blank	blank	blank	blank	blank	blank	blank	blank	blank	blank	blank	blank	blank	blank	blank	blank	blank	blank	blank	blank	blank	blank	blank	blank	blank
2911	blank	blank	blank	Chicago	stone	USD	blank	blank	60	51-70	Male	blank	blank	blank	blank	blank	blank	blank	blank	blank	blank	blank	blank	blank	blank	blank	blank	blank	blank	blank	blank	blank	blank	blank	blank	blank	blank	blank	blank	blank	blank	blank	blank	blank	blank	blank	blank	blank	blank
2912	blank	blank	blank	Chicago	urine	USD	blank	blank	27	<30	Female	blank	blank	blank	blank	blank	blank	blank	blank	blank	blank	blank	blank	blank	blank	blank	blank	blank	blank	blank	blank	blank	blank	blank	blank	blank	blank	blank	blank	blank	blank	blank	blank	blank	blank	blank	blank	blank	blank
2913	blank	blank	blank	Chicago	Bacteria	USD	blank	blank	27	<30	Female	blank	blank	blank	blank	blank	blank	blank	blank	blank	blank	blank	blank	blank	blank	blank	blank	blank	blank	blank	blank	blank	blank	blank	blank	blank	blank	blank	blank	blank	blank	blank	blank	blank	blank	blank	blank	blank	blank
2914	blank	blank	blank	Chicago	stone	USD	blank	blank	27	<30	Female	blank	blank	blank	blank	blank	blank	blank	blank	blank	blank	blank	blank	blank	blank	blank	blank	blank	blank	blank	blank	blank	blank	blank	blank	blank	blank	blank	blank	blank	blank	blank	blank	blank	blank	blank	blank	blank	blank
2915	blank	blank	blank	Chicago	urine	USD	CaOx	blank	41	30-50	Female	blank	blank	blank	blank	blank	blank	blank	blank	blank	blank	blank	blank	blank	blank	blank	blank	blank	blank	blank	blank	blank	blank	blank	blank	blank	blank	blank	blank	blank	blank	blank	blank	blank	blank	blank	blank	blank	blank
2916	blank	blank	blank	Chicago	Bacteria	USD	CaOx	blank	41	30-50	Female	blank	blank	blank	blank	blank	blank	blank	blank	blank	blank	blank	blank	blank	blank	blank	blank	blank	blank	blank	blank	blank	blank	blank	blank	blank	blank	blank	blank	blank	blank	blank	blank	blank	blank	blank	blank	blank	blank
2917	blank	blank	blank	Chicago	stone	USD	CaOx	blank	41	30-50	Female	blank	blank	blank	blank	blank	blank	blank	blank	blank	blank	blank	blank	blank	blank	blank	blank	blank	blank	blank	blank	blank	blank	blank	blank	blank	blank	blank	blank	blank	blank	blank	blank	blank	blank	blank	blank	blank	blank
2949	blank	blank	blank	Chicago	urine	USD	blank	blank	blank	blank	blank	blank	blank	blank	blank	blank	blank	blank	blank	blank	blank	blank	blank	blank	blank	blank	blank	blank	blank	blank	blank	blank	blank	blank	blank	blank	blank	blank	blank	blank	blank	blank	blank	blank	blank	blank	blank	blank	blank
2950	blank	blank	blank	Chicago	Bacteria	USD	blank	blank	blank	blank	blank	blank	blank	blank	blank	blank	blank	blank	blank	blank	blank	blank	blank	blank	blank	blank	blank	blank	blank	blank	blank	blank	blank	blank	blank	blank	blank	blank	blank	blank	blank	blank	blank	blank	blank	blank	blank	blank	blank
2951	blank	blank	blank	Chicago	urine	USD	CaOx	blank	26	<30	Female	blank	blank	blank	blank	blank	blank	blank	blank	blank	blank	blank	blank	blank	blank	blank	blank	blank	blank	blank	blank	blank	blank	blank	blank	blank	blank	blank	blank	blank	blank	blank	blank	blank	blank	blank	blank	blank	blank
2952	blank	blank	blank	Chicago	Bacteria	USD	CaOx	blank	26	<30	Female	blank	blank	blank	blank	blank	blank	blank	blank	blank	blank	blank	blank	blank	blank	blank	blank	blank	blank	blank	blank	blank	blank	blank	blank	blank	blank	blank	blank	blank	blank	blank	blank	blank	blank	blank	blank	blank	blank
2953	blank	blank	blank	Chicago	stone	USD	CaOx	blank	26	<30	Female	blank	blank	blank	blank	blank	blank	blank	blank	blank	blank	blank	blank	blank	blank	blank	blank	blank	blank	blank	blank	blank	blank	blank	blank	blank	blank	blank	blank	blank	blank	blank	blank	blank	blank	blank	blank	blank	blank
3009	blank	blank	blank	Chicago	urine	USD	CaOx	blank	19	<30	Female	blank	blank	blank	blank	blank	blank	blank	blank	blank	blank	blank	blank	blank	blank	blank	blank	blank	blank	blank	blank	blank	blank	blank	blank	blank	blank	blank	blank	blank	blank	blank	blank	blank	blank	blank	blank	blank	blank
3010	blank	blank	blank	Chicago	urine	USD	CaOx	blank	19	<30	Female	blank	blank	blank	blank	blank	blank	blank	blank	blank	blank	blank	blank	blank	blank	blank	blank	blank	blank	blank	blank	blank	blank	blank	blank	blank	blank	blank	blank	blank	blank	blank	blank	blank	blank	blank	blank	blank	blank
3011	blank	blank	blank	Chicago	stone	USD	CaOx	blank	19	<30	Female	blank	blank	blank	blank	blank	blank	blank	blank	blank	blank	blank	blank	blank	blank	blank	blank	blank	blank	blank	blank	blank	blank	blank	blank	blank	blank	blank	blank	blank	blank	blank	blank	blank	blank	blank	blank	blank	blank
3049	blank	blank	blank	Chicago	urine	USD	blank	blank	62	51-70	Male	blank	blank	blank	blank	blank	blank	blank	blank	blank	blank	blank	blank	blank	blank	blank	blank	blank	blank	blank	blank	blank	blank	blank	blank	blank	blank	blank	blank	blank	blank	blank	blank	blank	blank	blank	blank	blank	blank
3050	blank	blank	blank	Chicago	urine	USD	blank	blank	62	51-70	Male	blank	blank	blank	blank	blank	blank	blank	blank	blank	blank	blank	blank	blank	blank	blank	blank	blank	blank	blank	blank	blank	blank	blank	blank	blank	blank	blank	blank	blank	blank	blank	blank	blank	blank	blank	blank	blank	blank
3051	blank	blank	blank	Chicago	urine	USD	CaOx	blank	55	51-70	Female	blank	blank	blank	blank	blank	blank	blank	blank	blank	blank	blank	blank	blank	blank	blank	blank	blank	blank	blank	blank	blank	blank	blank	blank	blank	blank	blank	blank	blank	blank	blank	blank	blank	blank	blank	blank	blank	blank
3052	blank	blank	blank	Chicago	urine	USD	CaOx	blank	55	51-70	Female	blank	blank	blank	blank	blank	blank	blank	blank	blank	blank	blank	blank	blank	blank	blank	blank	blank	blank	blank	blank	blank	blank	blank	blank	blank	blank	blank	blank	blank	blank	blank	blank	blank	blank	blank	blank	blank	blank
3507	blank	blank	blank	Chicago	urine	USD	CaOx	blank	50	30-50	Female	blank	blank	blank	blank	blank	blank	blank	blank	blank	blank	blank	blank	blank	blank	blank	blank	blank	blank	blank	blank	blank	blank	blank	blank	blank	blank	blank	blank	blank	blank	blank	blank	blank	blank	blank	blank	blank	blank
3508	blank	blank	blank	Chicago	urine	USD	CaOx	blank	50	30-50	Female	blank	blank	blank	blank	blank	blank	blank	blank	blank	blank	blank	blank	blank	blank	blank	blank	blank	blank	blank	blank	blank	blank	blank	blank	blank	blank	blank	blank	blank	blank	blank	blank	blank	blank	blank	blank	blank	blank
3509	blank	blank	blank	Chicago	stone	USD	CaOx	blank	50	30-50	Female	blank	blank	blank	blank	blank	blank	blank	blank	blank	blank	blank	blank	blank	blank	blank	blank	blank	blank	blank	blank	blank	blank	blank	blank	blank	blank	blank	blank	blank	blank	blank	blank	blank	blank	blank	blank	blank	blank
3510	blank	blank	blank	Chicago	urine	USD	CaOx	blank	72	>70	Male	blank	blank	blank	blank	blank	blank	blank	blank	blank	blank	blank	blank	blank	blank	blank	blank	blank	blank	blank	blank	blank	blank	blank	blank	blank	blank	blank	blank	blank	blank	blank	blank	blank	blank	blank	blank	blank	blank
3511	blank	blank	blank	Chicago	urine	USD	CaOx	blank	72	>70	Male	blank	blank	blank	blank	blank	blank	blank	blank	blank	blank	blank	blank	blank	blank	blank	blank	blank	blank	blank	blank	blank	blank	blank	blank	blank	blank	blank	blank	blank	blank	blank	blank	blank	blank	blank	blank	blank	blank
3512	blank	blank	blank	Chicago	stone	USD	CaOx	blank	72	>70	Male	blank	blank	blank	blank	blank	blank	blank	blank	blank	blank	blank	blank	blank	blank	blank	blank	blank	blank	blank	blank	blank	blank	blank	blank	blank	blank	blank	blank	blank	blank	blank	blank	blank	blank	blank	blank	blank	blank
3513	blank	blank	blank	Chicago	urine	USD	blank	blank	blank	blank	blank	blank	blank	blank	blank	blank	blank	blank	blank	blank	blank	blank	blank	blank	blank	blank	blank	blank	blank	blank	blank	blank	blank	blank	blank	blank	blank	blank	blank	blank	blank	blank	blank	blank	blank	blank	blank	blank	blank
3514	blank	blank	blank	Chicago	urine	USD	blank	blank	blank	blank	blank	blank	blank	blank	blank	blank	blank	blank	blank	blank	blank	blank	blank	blank	blank	blank	blank	blank	blank	blank	blank	blank	blank	blank	blank	blank	blank	blank	blank	blank	blank	blank	blank	blank	blank	blank	blank	blank	blank
3515	blank	blank	blank	Chicago	urine	USD	CaOx	blank	68	51-70	Female	blank	blank	blank	blank	blank	blank	blank	blank	blank	blank	blank	blank	blank	blank	blank	blank	blank	blank	blank	blank	blank	blank	blank	blank	blank	blank	blank	blank	blank	blank	blank	blank	blank	blank	blank	blank	blank	blank
3516	blank	blank	blank	Chicago	urine	USD	CaOx	blank	68	51-70	Female	blank	blank	blank	blank	blank	blank	blank	blank	blank	blank	blank	blank	blank	blank	blank	blank	blank	blank	blank	blank	blank	blank	blank	blank	blank	blank	blank	blank	blank	blank	blank	blank	blank	blank	blank	blank	blank	blank
3517	blank	blank	blank	Chicago	stone	USD	CaOx	blank	68	51-70	Female	blank	blank	blank	blank	blank	blank	blank	blank	blank	blank	blank	blank	blank	blank	blank	blank	blank	blank	blank	blank	blank	blank	blank	blank	blank	blank	blank	blank	blank	blank	blank	blank	blank	blank	blank	blank	blank	blank
3518	blank	blank	blank	Chicago	urine	USD	blank	blank	blank	blank	blank	blank	blank	blank	blank	blank	blank	blank	blank	blank	blank	blank	blank	blank	blank	blank	blank	blank	blank	blank	blank	blank	blank	blank	blank	blank	blank	blank	blank	blank	blank	blank	blank	blank	blank	blank	blank	blank	blank
3519	blank	blank	blank	Chicago	urine	USD	blank	blank	blank	blank	blank	blank	blank	blank	blank	blank	blank	blank	blank	blank	blank	blank	blank	blank	blank	blank	blank	blank	blank	blank	blank	blank	blank	blank	blank	blank	blank	blank	blank	blank	blank	blank	blank	blank	blank	blank	blank	blank	blank
3551	blank	blank	blank	Chicago	urine	USD	blank	blank	blank	blank	blank	blank	blank	blank	blank	blank	blank	blank	blank	blank	blank	blank	blank	blank	blank	blank	blank	blank	blank	blank	blank	blank	blank	blank	blank	blank	blank	blank	blank	blank	blank	blank	blank	blank	blank	blank	blank	blank	blank
3552	blank	blank	blank	Chicago	urine	USD	blank	blank	blank	blank	blank	blank	blank	blank	blank	blank	blank	blank	blank	blank	blank	blank	blank	blank	blank	blank	blank	blank	blank	blank	blank	blank	blank	blank	blank	blank	blank	blank	blank	blank	blank	blank	blank	blank	blank	blank	blank	blank	blank
3553	blank	blank	blank	Chicago	urine	USD	blank	blank	blank	blank	blank	blank	blank	blank	blank	blank	blank	blank	blank	blank	blank	blank	blank	blank	blank	blank	blank	blank	blank	blank	blank	blank	blank	blank	blank	blank	blank	blank	blank	blank	blank	blank	blank	blank	blank	blank	blank	blank	blank
3554	blank	blank	blank	Chicago	urine	USD	blank	blank	blank	blank	blank	blank	blank	blank	blank	blank	blank	blank	blank	blank	blank	blank	blank	blank	blank	blank	blank	blank	blank	blank	blank	blank	blank	blank	blank	blank	blank	blank	blank	blank	blank	blank	blank	blank	blank	blank	blank	blank	blank
3555	blank	blank	blank	Chicago	stone	USD	CaP	blank	37	30-50	Female	blank	blank	blank	blank	blank	blank	blank	blank	blank	blank	blank	blank	blank	blank	blank	blank	blank	blank	blank	blank	blank	blank	blank	blank	blank	blank	blank	blank	blank	blank	blank	blank	blank	blank	blank	blank	blank	blank
3556	blank	blank	blank	Chicago	urine	USD	CaP	blank	37	30-50	Female	blank	blank	blank	blank	blank	blank	blank	blank	blank	blank	blank	blank	blank	blank	blank	blank	blank	blank	blank	blank	blank	blank	blank	blank	blank	blank	blank	blank	blank	blank	blank	blank	blank	blank	blank	blank	blank	blank
3557	blank	blank	blank	Chicago	urine	USD	CaP	blank	37	30-50	Female	blank	blank	blank	blank	blank	blank	blank	blank	blank	blank	blank	blank	blank	blank	blank	blank	blank	blank	blank	blank	blank	blank	blank	blank	blank	blank	blank	blank	blank	blank	blank	blank	blank	blank	blank	blank	blank	blank
3857	blank	blank	blank	Chicago	urine	USD	blank	blank	blank	blank	blank	blank	blank	blank	blank	blank	blank	blank	blank	blank	blank	blank	blank	blank	blank	blank	blank	blank	blank	blank	blank	blank	blank	blank	blank	blank	blank	blank	blank	blank	blank	blank	blank	blank	blank	blank	blank	blank	blank
3858	blank	blank	blank	Chicago	urine	USD	blank	blank	blank	blank	blank	blank	blank	blank	blank	blank	blank	blank	blank	blank	blank	blank	blank	blank	blank	blank	blank	blank	blank	blank	blank	blank	blank	blank	blank	blank	blank	blank	blank	blank	blank	blank	blank	blank	blank	blank	blank	blank	blank
3859	blank	blank	blank	Chicago	urine	USD	CaOx	blank	47	30-50	Female	blank	blank	blank	blank	blank	blank	blank	blank	blank	blank	blank	blank	blank	blank	blank	blank	blank	blank	blank	blank	blank	blank	blank	blank	blank	blank	blank	blank	blank	blank	blank	blank	blank	blank	blank	blank	blank	blank
3860	blank	blank	blank	Chicago	urine	USD	CaOx	blank	47	30-50	Female	blank	blank	blank	blank	blank	blank	blank	blank	blank	blank	blank	blank	blank	blank	blank	blank	blank	blank	blank	blank	blank	blank	blank	blank	blank	blank	blank	blank	blank	blank	blank	blank	blank	blank	blank	blank	blank	blank
3861	blank	blank	blank	Chicago	stone	USD	CaOx	blank	47	30-50	Female	blank	blank	blank	blank	blank	blank	blank	blank	blank	blank	blank	blank	blank	blank	blank	blank	blank	blank	blank	blank	blank	blank	blank	blank	blank	blank	blank	blank	blank	blank	blank	blank	blank	blank	blank	blank	blank	blank
3900	blank	blank	blank	Chicago	urine	USD	CaOx	blank	22	<30	Female	blank	blank	blank	blank	blank	blank	blank	blank	blank	blank	blank	blank	blank	blank	blank	blank	blank	blank	blank	blank	blank	blank	blank	blank	blank	blank	blank	blank	blank	blank	blank	blank	blank	blank	blank	blank	blank	blank
3901	blank	blank	blank	Chicago	urine	USD	CaOx	blank	22	<30	Female	blank	blank	blank	blank	blank	blank	blank	blank	blank	blank	blank	blank	blank	blank	blank	blank	blank	blank	blank	blank	blank	blank	blank	blank	blank	blank	blank	blank	blank	blank	blank	blank	blank	blank	blank	blank	blank	blank
3902	blank	blank	blank	Chicago	stone	USD	CaOx	blank	22	<30	Female	blank	blank	blank	blank	blank	blank	blank	blank	blank	blank	blank	blank	blank	blank	blank	blank	blank	blank	blank	blank	blank	blank	blank	blank	blank	blank	blank	blank	blank	blank	blank	blank	blank	blank	blank	blank	blank	blank
3903	blank	blank	blank	Chicago	urine	USD	CaOx	blank	59	51-70	Female	blank	blank	blank	blank	blank	blank	blank	blank	blank	blank	blank	blank	blank	blank	blank	blank	blank	blank	blank	blank	blank	blank	blank	blank	blank	blank	blank	blank	blank	blank	blank	blank	blank	blank	blank	blank	blank	blank
3904	blank	blank	blank	Chicago	urine	USD	CaOx	blank	59	51-70	Female	blank	blank	blank	blank	blank	blank	blank	blank	blank	blank	blank	blank	blank	blank	blank	blank	blank	blank	blank	blank	blank	blank	blank	blank	blank	blank	blank	blank	blank	blank	blank	blank	blank	blank	blank	blank	blank	blank
3905	blank	blank	blank	Chicago	stone	USD	CaOx	blank	59	51-70	Female	blank	blank	blank	blank	blank	blank	blank	blank	blank	blank	blank	blank	blank	blank	blank	blank	blank	blank	blank	blank	blank	blank	blank	blank	blank	blank	blank	blank	blank	blank	blank	blank	blank	blank	blank	blank	blank	blank
3906	blank	blank	blank	Chicago	urine	USD	CaP	blank	39	30-50	Female	blank	blank	blank	blank	blank	blank	blank	blank	blank	blank	blank	blank	blank	blank	blank	blank	blank	blank	blank	blank	blank	blank	blank	blank	blank	blank	blank	blank	blank	blank	blank	blank	blank	blank	blank	blank	blank	blank
3907	blank	blank	blank	Chicago	urine	USD	CaP	blank	39	30-50	Female	blank	blank	blank	blank	blank	blank	blank	blank	blank	blank	blank	blank	blank	blank	blank	blank	blank	blank	blank	blank	blank	blank	blank	blank	blank	blank	blank	blank	blank	blank	blank	blank	blank	blank	blank	blank	blank	blank
3908	blank	blank	blank	Chicago	stone	USD	CaP	blank	39	30-50	Female	blank	blank	blank	blank	blank	blank	blank	blank	blank	blank	blank	blank	blank	blank	blank	blank	blank	blank	blank	blank	blank	blank	blank	blank	blank	blank	blank	blank	blank	blank	blank	blank	blank	blank	blank	blank	blank	blank
3909	blank	blank	blank	Chicago	urine	USD	CaP	blank	27	<30	Female	blank	blank	blank	blank	blank	blank	blank	blank	blank	blank	blank	blank	blank	blank	blank	blank	blank	blank	blank	blank	blank	blank	blank	blank	blank	blank	blank	blank	blank	blank	blank	blank	blank	blank	blank	blank	blank	blank
3910	blank	blank	blank	Chicago	urine	USD	CaP	blank	27	<30	Female	blank	blank	blank	blank	blank	blank	blank	blank	blank	blank	blank	blank	blank	blank	blank	blank	blank	blank	blank	blank	blank	blank	blank	blank	blank	blank	blank	blank	blank	blank	blank	blank	blank	blank	blank	blank	blank	blank
3911	blank	blank	blank	Chicago	stone	USD	CaP	blank	27	<30	Female	blank	blank	blank	blank	blank	blank	blank	blank	blank	blank	blank	blank	blank	blank	blank	blank	blank	blank	blank	blank	blank	blank	blank	blank	blank	blank	blank	blank	blank	blank	blank	blank	blank	blank	blank	blank	blank	blank
3958	blank	blank	blank	Chicago	urine	USD	blank	blank	blank	blank	blank	blank	blank	blank	blank	blank	blank	blank	blank	blank	blank	blank	blank	blank	blank	blank	blank	blank	blank	blank	blank	blank	blank	blank	blank	blank	blank	blank	blank	blank	blank	blank	blank	blank	blank	blank	blank	blank	blank
3959	blank	blank	blank	Chicago	urine	USD	blank	blank	blank	blank	blank	blank	blank	blank	blank	blank	blank	blank	blank	blank	blank	blank	blank	blank	blank	blank	blank	blank	blank	blank	blank	blank	blank	blank	blank	blank	blank	blank	blank	blank	blank	blank	blank	blank	blank	blank	blank	blank	blank
3961	blank	blank	blank	Chicago	urine	USD	CaOx	blank	56	51-70	Male	blank	blank	blank	blank	blank	blank	blank	blank	blank	blank	blank	blank	blank	blank	blank	blank	blank	blank	blank	blank	blank	blank	blank	blank	blank	blank	blank	blank	blank	blank	blank	blank	blank	blank	blank	blank	blank	blank
3962	blank	blank	blank	Chicago	urine	USD	CaOx	blank	56	51-70	Male	blank	blank	blank	blank	blank	blank	blank	blank	blank	blank	blank	blank	blank	blank	blank	blank	blank	blank	blank	blank	blank	blank	blank	blank	blank	blank	blank	blank	blank	blank	blank	blank	blank	blank	blank	blank	blank	blank
3963	blank	blank	blank	Chicago	stone	USD	CaOx	blank	56	51-70	Male	blank	blank	blank	blank	blank	blank	blank	blank	blank	blank	blank	blank	blank	blank	blank	blank	blank	blank	blank	blank	blank	blank	blank	blank	blank	blank	blank	blank	blank	blank	blank	blank	blank	blank	blank	blank	blank	blank
3964	blank	blank	blank	Chicago	urine	USD	CaP	blank	56	51-70	Female	blank	blank	blank	blank	blank	blank	blank	blank	blank	blank	blank	blank	blank	blank	blank	blank	blank	blank	blank	blank	blank	blank	blank	blank	blank	blank	blank	blank	blank	blank	blank	blank	blank	blank	blank	blank	blank	blank
3965	blank	blank	blank	Chicago	urine	USD	CaP	blank	56	51-70	Female	blank	blank	blank	blank	blank	blank	blank	blank	blank	blank	blank	blank	blank	blank	blank	blank	blank	blank	blank	blank	blank	blank	blank	blank	blank	blank	blank	blank	blank	blank	blank	blank	blank	blank	blank	blank	blank	blank
3966	blank	blank	blank	Chicago	stone	USD	CaP	blank	56	51-70	Female	blank	blank	blank	blank	blank	blank	blank	blank	blank	blank	blank	blank	blank	blank	blank	blank	blank	blank	blank	blank	blank	blank	blank	blank	blank	blank	blank	blank	blank	blank	blank	blank	blank	blank	blank	blank	blank	blank
3967	blank	blank	blank	Chicago	urine	USD	blank	blank	39	30-50	Male	blank	blank	blank	blank	blank	blank	blank	blank	blank	blank	blank	blank	blank	blank	blank	blank	blank	blank	blank	blank	blank	blank	blank	blank	blank	blank	blank	blank	blank	blank	blank	blank	blank	blank	blank	blank	blank	blank
3968	blank	blank	blank	Chicago	urine	USD	blank	blank	39	30-50	Male	blank	blank	blank	blank	blank	blank	blank	blank	blank	blank	blank	blank	blank	blank	blank	blank	blank	blank	blank	blank	blank	blank	blank	blank	blank	blank	blank	blank	blank	blank	blank	blank	blank	blank	blank	blank	blank	blank
3969	blank	blank	blank	Chicago	stone	USD	blank	blank	39	30-50	Male	blank	blank	blank	blank	blank	blank	blank	blank	blank	blank	blank	blank	blank	blank	blank	blank	blank	blank	blank	blank	blank	blank	blank	blank	blank	blank	blank	blank	blank	blank	blank	blank	blank	blank	blank	blank	blank	blank
3970	blank	blank	blank	Chicago	urine	USD	CaOx	blank	35	30-50	Female	blank	blank	blank	blank	blank	blank	blank	blank	blank	blank	blank	blank	blank	blank	blank	blank	blank	blank	blank	blank	blank	blank	blank	blank	blank	blank	blank	blank	blank	blank	blank	blank	blank	blank	blank	blank	blank	blank
3971	blank	blank	blank	Chicago	urine	USD	CaOx	blank	35	30-50	Female	blank	blank	blank	blank	blank	blank	blank	blank	blank	blank	blank	blank	blank	blank	blank	blank	blank	blank	blank	blank	blank	blank	blank	blank	blank	blank	blank	blank	blank	blank	blank	blank	blank	blank	blank	blank	blank	blank
3972	blank	blank	blank	Chicago	stone	USD	CaOx	blank	35	30-50	Female	blank	blank	blank	blank	blank	blank	blank	blank	blank	blank	blank	blank	blank	blank	blank	blank	blank	blank	blank	blank	blank	blank	blank	blank	blank	blank	blank	blank	blank	blank	blank	blank	blank	blank	blank	blank	blank	blank
4003	blank	blank	blank	Chicago	urine	USD	CaOx	blank	29	<30	Male	blank	blank	blank	blank	blank	blank	blank	blank	blank	blank	blank	blank	blank	blank	blank	blank	blank	blank	blank	blank	blank	blank	blank	blank	blank	blank	blank	blank	blank	blank	blank	blank	blank	blank	blank	blank	blank	blank
4004	blank	blank	blank	Chicago	urine	USD	CaOx	blank	29	<30	Male	blank	blank	blank	blank	blank	blank	blank	blank	blank	blank	blank	blank	blank	blank	blank	blank	blank	blank	blank	blank	blank	blank	blank	blank	blank	blank	blank	blank	blank	blank	blank	blank	blank	blank	blank	blank	blank	blank
4005	blank	blank	blank	Chicago	stone	USD	CaOx	blank	29	<30	Male	blank	blank	blank	blank	blank	blank	blank	blank	blank	blank	blank	blank	blank	blank	blank	blank	blank	blank	blank	blank	blank	blank	blank	blank	blank	blank	blank	blank	blank	blank	blank	blank	blank	blank	blank	blank	blank	blank
4006	blank	blank	blank	Chicago	urine	USD	blank	blank	blank	blank	blank	blank	blank	blank	blank	blank	blank	blank	blank	blank	blank	blank	blank	blank	blank	blank	blank	blank	blank	blank	blank	blank	blank	blank	blank	blank	blank	blank	blank	blank	blank	blank	blank	blank	blank	blank	blank	blank	blank
4007	blank	blank	blank	Chicago	urine	USD	blank	blank	blank	blank	blank	blank	blank	blank	blank	blank	blank	blank	blank	blank	blank	blank	blank	blank	blank	blank	blank	blank	blank	blank	blank	blank	blank	blank	blank	blank	blank	blank	blank	blank	blank	blank	blank	blank	blank	blank	blank	blank	blank
4169	blank	blank	blank	Chicago	stone	USD	CaOx	blank	59	51-70	Female	blank	blank	blank	blank	blank	blank	blank	blank	blank	blank	blank	blank	blank	blank	blank	blank	blank	blank	blank	blank	blank	blank	blank	blank	blank	blank	blank	blank	blank	blank	blank	blank	blank	blank	blank	blank	blank	blank
4172	blank	blank	blank	Chicago	stone	USD	CaOx	blank	33	30-50	Male	blank	blank	blank	blank	blank	blank	blank	blank	blank	blank	blank	blank	blank	blank	blank	blank	blank	blank	blank	blank	blank	blank	blank	blank	blank	blank	blank	blank	blank	blank	blank	blank	blank	blank	blank	blank	blank	blank
4407	blank	blank	blank	Chicago	urine	USD	CaP	blank	50	30-50	Male	blank	blank	blank	blank	blank	blank	blank	blank	blank	blank	blank	blank	blank	blank	blank	blank	blank	blank	blank	blank	blank	blank	blank	blank	blank	blank	blank	blank	blank	blank	blank	blank	blank	blank	blank	blank	blank	blank
4408	blank	blank	blank	Chicago	urine	USD	CaP	blank	50	30-50	Male	blank	blank	blank	blank	blank	blank	blank	blank	blank	blank	blank	blank	blank	blank	blank	blank	blank	blank	blank	blank	blank	blank	blank	blank	blank	blank	blank	blank	blank	blank	blank	blank	blank	blank	blank	blank	blank	blank
4409	blank	blank	blank	Chicago	stone	USD	CaP	blank	50	30-50	Male	blank	blank	blank	blank	blank	blank	blank	blank	blank	blank	blank	blank	blank	blank	blank	blank	blank	blank	blank	blank	blank	blank	blank	blank	blank	blank	blank	blank	blank	blank	blank	blank	blank	blank	blank	blank	blank	blank
4410	blank	blank	blank	Chicago	urine	USD	CaOx	blank	63	51-70	Male	blank	blank	blank	blank	blank	blank	blank	blank	blank	blank	blank	blank	blank	blank	blank	blank	blank	blank	blank	blank	blank	blank	blank	blank	blank	blank	blank	blank	blank	blank	blank	blank	blank	blank	blank	blank	blank	blank
4411	blank	blank	blank	Chicago	urine	USD	CaOx	blank	63	51-70	Male	blank	blank	blank	blank	blank	blank	blank	blank	blank	blank	blank	blank	blank	blank	blank	blank	blank	blank	blank	blank	blank	blank	blank	blank	blank	blank	blank	blank	blank	blank	blank	blank	blank	blank	blank	blank	blank	blank
4412	blank	blank	blank	Chicago	stone	USD	CaOx	blank	63	51-70	Male	blank	blank	blank	blank	blank	blank	blank	blank	blank	blank	blank	blank	blank	blank	blank	blank	blank	blank	blank	blank	blank	blank	blank	blank	blank	blank	blank	blank	blank	blank	blank	blank	blank	blank	blank	blank	blank	blank
4413	blank	blank	blank	Chicago	urine	USD	CaOx	blank	57	51-70	Male	blank	blank	blank	blank	blank	blank	blank	blank	blank	blank	blank	blank	blank	blank	blank	blank	blank	blank	blank	blank	blank	blank	blank	blank	blank	blank	blank	blank	blank	blank	blank	blank	blank	blank	blank	blank	blank	blank
4414	blank	blank	blank	Chicago	urine	USD	CaOx	blank	57	51-70	Male	blank	blank	blank	blank	blank	blank	blank	blank	blank	blank	blank	blank	blank	blank	blank	blank	blank	blank	blank	blank	blank	blank	blank	blank	blank	blank	blank	blank	blank	blank	blank	blank	blank	blank	blank	blank	blank	blank
4415	blank	blank	blank	Chicago	stone	USD	CaOx	blank	57	51-70	Male	blank	blank	blank	blank	blank	blank	blank	blank	blank	blank	blank	blank	blank	blank	blank	blank	blank	blank	blank	blank	blank	blank	blank	blank	blank	blank	blank	blank	blank	blank	blank	blank	blank	blank	blank	blank	blank	blank
4436	blank	blank	blank	Chicago	urine	USD	CaOx	blank	56	51-70	Male	blank	blank	blank	blank	blank	blank	blank	blank	blank	blank	blank	blank	blank	blank	blank	blank	blank	blank	blank	blank	blank	blank	blank	blank	blank	blank	blank	blank	blank	blank	blank	blank	blank	blank	blank	blank	blank	blank
4437	blank	blank	blank	Chicago	urine	USD	CaOx	blank	56	51-70	Male	blank	blank	blank	blank	blank	blank	blank	blank	blank	blank	blank	blank	blank	blank	blank	blank	blank	blank	blank	blank	blank	blank	blank	blank	blank	blank	blank	blank	blank	blank	blank	blank	blank	blank	blank	blank	blank	blank
4438	blank	blank	blank	Chicago	stone	USD	CaOx	blank	56	51-70	Male	blank	blank	blank	blank	blank	blank	blank	blank	blank	blank	blank	blank	blank	blank	blank	blank	blank	blank	blank	blank	blank	blank	blank	blank	blank	blank	blank	blank	blank	blank	blank	blank	blank	blank	blank	blank	blank	blank
4439	blank	blank	blank	Chicago	urine	USD	CaOx	blank	48	30-50	Male	blank	blank	blank	blank	blank	blank	blank	blank	blank	blank	blank	blank	blank	blank	blank	blank	blank	blank	blank	blank	blank	blank	blank	blank	blank	blank	blank	blank	blank	blank	blank	blank	blank	blank	blank	blank	blank	blank
4440	blank	blank	blank	Chicago	urine	USD	CaOx	blank	48	30-50	Male	blank	blank	blank	blank	blank	blank	blank	blank	blank	blank	blank	blank	blank	blank	blank	blank	blank	blank	blank	blank	blank	blank	blank	blank	blank	blank	blank	blank	blank	blank	blank	blank	blank	blank	blank	blank	blank	blank
4441	blank	blank	blank	Chicago	stone	USD	CaOx	blank	48	30-50	Male	blank	blank	blank	blank	blank	blank	blank	blank	blank	blank	blank	blank	blank	blank	blank	blank	blank	blank	blank	blank	blank	blank	blank	blank	blank	blank	blank	blank	blank	blank	blank	blank	blank	blank	blank	blank	blank	blank
4442	blank	blank	blank	Chicago	urine	USD	CaP	blank	31	30-50	Female	blank	blank	blank	blank	blank	blank	blank	blank	blank	blank	blank	blank	blank	blank	blank	blank	blank	blank	blank	blank	blank	blank	blank	blank	blank	blank	blank	blank	blank	blank	blank	blank	blank	blank	blank	blank	blank	blank
4443	blank	blank	blank	Chicago	urine	USD	CaP	blank	31	30-50	Female	blank	blank	blank	blank	blank	blank	blank	blank	blank	blank	blank	blank	blank	blank	blank	blank	blank	blank	blank	blank	blank	blank	blank	blank	blank	blank	blank	blank	blank	blank	blank	blank	blank	blank	blank	blank	blank	blank
4444	blank	blank	blank	Chicago	stone	USD	CaP	blank	31	30-50	Female	blank	blank	blank	blank	blank	blank	blank	blank	blank	blank	blank	blank	blank	blank	blank	blank	blank	blank	blank	blank	blank	blank	blank	blank	blank	blank	blank	blank	blank	blank	blank	blank	blank	blank	blank	blank	blank	blank
4445	blank	blank	blank	Chicago	urine	USD	CaOx	blank	41	30-50	Female	blank	blank	blank	blank	blank	blank	blank	blank	blank	blank	blank	blank	blank	blank	blank	blank	blank	blank	blank	blank	blank	blank	blank	blank	blank	blank	blank	blank	blank	blank	blank	blank	blank	blank	blank	blank	blank	blank
4446	blank	blank	blank	Chicago	urine	USD	CaOx	blank	41	30-50	Female	blank	blank	blank	blank	blank	blank	blank	blank	blank	blank	blank	blank	blank	blank	blank	blank	blank	blank	blank	blank	blank	blank	blank	blank	blank	blank	blank	blank	blank	blank	blank	blank	blank	blank	blank	blank	blank	blank
4447	blank	blank	blank	Chicago	stone	USD	CaOx	blank	41	30-50	Female	blank	blank	blank	blank	blank	blank	blank	blank	blank	blank	blank	blank	blank	blank	blank	blank	blank	blank	blank	blank	blank	blank	blank	blank	blank	blank	blank	blank	blank	blank	blank	blank	blank	blank	blank	blank	blank	blank
4448	blank	blank	blank	Chicago	urine	USD	blank	blank	26	<30	Male	blank	blank	blank	blank	blank	blank	blank	blank	blank	blank	blank	blank	blank	blank	blank	blank	blank	blank	blank	blank	blank	blank	blank	blank	blank	blank	blank	blank	blank	blank	blank	blank	blank	blank	blank	blank	blank	blank
4449	blank	blank	blank	Chicago	urine	USD	blank	blank	26	<30	Male	blank	blank	blank	blank	blank	blank	blank	blank	blank	blank	blank	blank	blank	blank	blank	blank	blank	blank	blank	blank	blank	blank	blank	blank	blank	blank	blank	blank	blank	blank	blank	blank	blank	blank	blank	blank	blank	blank
4450	blank	blank	blank	Chicago	stone	USD	blank	blank	26	<30	Male	blank	blank	blank	blank	blank	blank	blank	blank	blank	blank	blank	blank	blank	blank	blank	blank	blank	blank	blank	blank	blank	blank	blank	blank	blank	blank	blank	blank	blank	blank	blank	blank	blank	blank	blank	blank	blank	blank
4451	blank	blank	blank	Chicago	urine	USD	blank	blank	blank	blank	blank	blank	blank	blank	blank	blank	blank	blank	blank	blank	blank	blank	blank	blank	blank	blank	blank	blank	blank	blank	blank	blank	blank	blank	blank	blank	blank	blank	blank	blank	blank	blank	blank	blank	blank	blank	blank	blank	blank
4452	blank	blank	blank	Chicago	urine	USD	blank	blank	blank	blank	blank	blank	blank	blank	blank	blank	blank	blank	blank	blank	blank	blank	blank	blank	blank	blank	blank	blank	blank	blank	blank	blank	blank	blank	blank	blank	blank	blank	blank	blank	blank	blank	blank	blank	blank	blank	blank	blank	blank
4472	blank	blank	blank	Chicago	urine	USD	blank	blank	blank	blank	blank	blank	blank	blank	blank	blank	blank	blank	blank	blank	blank	blank	blank	blank	blank	blank	blank	blank	blank	blank	blank	blank	blank	blank	blank	blank	blank	blank	blank	blank	blank	blank	blank	blank	blank	blank	blank	blank	blank
4473	blank	blank	blank	Chicago	urine	USD	blank	blank	blank	blank	blank	blank	blank	blank	blank	blank	blank	blank	blank	blank	blank	blank	blank	blank	blank	blank	blank	blank	blank	blank	blank	blank	blank	blank	blank	blank	blank	blank	blank	blank	blank	blank	blank	blank	blank	blank	blank	blank	blank
4474	blank	blank	blank	Chicago	urine	USD	blank	blank	79	>70	Male	blank	blank	blank	blank	blank	blank	blank	blank	blank	blank	blank	blank	blank	blank	blank	blank	blank	blank	blank	blank	blank	blank	blank	blank	blank	blank	blank	blank	blank	blank	blank	blank	blank	blank	blank	blank	blank	blank
4475	blank	blank	blank	Chicago	urine	USD	blank	blank	79	>70	Male	blank	blank	blank	blank	blank	blank	blank	blank	blank	blank	blank	blank	blank	blank	blank	blank	blank	blank	blank	blank	blank	blank	blank	blank	blank	blank	blank	blank	blank	blank	blank	blank	blank	blank	blank	blank	blank	blank
4476	blank	blank	blank	Chicago	stone	USD	blank	blank	79	>70	Male	blank	blank	blank	blank	blank	blank	blank	blank	blank	blank	blank	blank	blank	blank	blank	blank	blank	blank	blank	blank	blank	blank	blank	blank	blank	blank	blank	blank	blank	blank	blank	blank	blank	blank	blank	blank	blank	blank
4477	blank	blank	blank	Chicago	urine	USD	CaOx	blank	54	51-70	Female	blank	blank	blank	blank	blank	blank	blank	blank	blank	blank	blank	blank	blank	blank	blank	blank	blank	blank	blank	blank	blank	blank	blank	blank	blank	blank	blank	blank	blank	blank	blank	blank	blank	blank	blank	blank	blank	blank
4478	blank	blank	blank	Chicago	urine	USD	CaOx	blank	54	51-70	Female	blank	blank	blank	blank	blank	blank	blank	blank	blank	blank	blank	blank	blank	blank	blank	blank	blank	blank	blank	blank	blank	blank	blank	blank	blank	blank	blank	blank	blank	blank	blank	blank	blank	blank	blank	blank	blank	blank
4479	blank	blank	blank	Chicago	stone	USD	CaOx	blank	54	51-70	Female	blank	blank	blank	blank	blank	blank	blank	blank	blank	blank	blank	blank	blank	blank	blank	blank	blank	blank	blank	blank	blank	blank	blank	blank	blank	blank	blank	blank	blank	blank	blank	blank	blank	blank	blank	blank	blank	blank
4512	blank	blank	blank	Chicago	urine	USD	blank	blank	blank	blank	blank	blank	blank	blank	blank	blank	blank	blank	blank	blank	blank	blank	blank	blank	blank	blank	blank	blank	blank	blank	blank	blank	blank	blank	blank	blank	blank	blank	blank	blank	blank	blank	blank	blank	blank	blank	blank	blank	blank
4513	blank	blank	blank	Chicago	urine	USD	blank	blank	blank	blank	blank	blank	blank	blank	blank	blank	blank	blank	blank	blank	blank	blank	blank	blank	blank	blank	blank	blank	blank	blank	blank	blank	blank	blank	blank	blank	blank	blank	blank	blank	blank	blank	blank	blank	blank	blank	blank	blank	blank
4514	blank	blank	blank	Chicago	urine	USD	blank	blank	blank	blank	blank	blank	blank	blank	blank	blank	blank	blank	blank	blank	blank	blank	blank	blank	blank	blank	blank	blank	blank	blank	blank	blank	blank	blank	blank	blank	blank	blank	blank	blank	blank	blank	blank	blank	blank	blank	blank	blank	blank
4515	blank	blank	blank	Chicago	urine	USD	blank	blank	blank	blank	blank	blank	blank	blank	blank	blank	blank	blank	blank	blank	blank	blank	blank	blank	blank	blank	blank	blank	blank	blank	blank	blank	blank	blank	blank	blank	blank	blank	blank	blank	blank	blank	blank	blank	blank	blank	blank	blank	blank
4516	blank	blank	blank	Chicago	urine	USD	blank	blank	blank	blank	blank	blank	blank	blank	blank	blank	blank	blank	blank	blank	blank	blank	blank	blank	blank	blank	blank	blank	blank	blank	blank	blank	blank	blank	blank	blank	blank	blank	blank	blank	blank	blank	blank	blank	blank	blank	blank	blank	blank
4517	blank	blank	blank	Chicago	urine	USD	blank	blank	blank	blank	blank	blank	blank	blank	blank	blank	blank	blank	blank	blank	blank	blank	blank	blank	blank	blank	blank	blank	blank	blank	blank	blank	blank	blank	blank	blank	blank	blank	blank	blank	blank	blank	blank	blank	blank	blank	blank	blank	blank
4540	blank	blank	blank	Chicago	urine	USD	blank	blank	blank	blank	blank	blank	blank	blank	blank	blank	blank	blank	blank	blank	blank	blank	blank	blank	blank	blank	blank	blank	blank	blank	blank	blank	blank	blank	blank	blank	blank	blank	blank	blank	blank	blank	blank	blank	blank	blank	blank	blank	blank
4542	blank	blank	blank	Chicago	urine	USD	blank	blank	blank	blank	blank	blank	blank	blank	blank	blank	blank	blank	blank	blank	blank	blank	blank	blank	blank	blank	blank	blank	blank	blank	blank	blank	blank	blank	blank	blank	blank	blank	blank	blank	blank	blank	blank	blank	blank	blank	blank	blank	blank
MF.02081	CACATTCTATAA	GTGTGYCAGCMGCCGCGGTAA	MiniU	Cleveland	stool	Control	blank	Molecular	30	30-50	Female	67	220	91-110	100	no	no	blank	no	no	no	blank	yes	no	yes	Zinc, Emergen-C	no	blank	no	no	no	no	no	Omnivore	7	1	7	1	1	1	MF_02081	blank	blank	blank	blank	blank	blank	blank	blank
MF.02082	CCAGCGCTTCAC	GTGTGYCAGCMGCCGCGGTAA	MiniU	Cleveland	stool	Control	blank	Molecular	29	<30	Male	64	150	<70	68	no	yes	Father	no	no	no	blank	no	no	yes	Vitamin D3, Iron supplment	no	blank	yes	no	no	no	yes	Omnivore	7	0	7	1	3	1	MF_02082	blank	blank	blank	blank	blank	blank	blank	blank
MF.02084	TAGCGACCTCAC	GTGTGYCAGCMGCCGCGGTAA	MiniU	Cleveland	stool	Control	blank	Molecular	27	<30	Female	68	142	<70	65	no	no	blank	no	no	no	blank	no	no	yes	Hair, skin, nails daily vitamin	no	blank	no	no	no	no	no	Omnivore	10	1	3	3	3	3	MF_02084	blank	blank	blank	blank	blank	blank	blank	blank
MF.02091	CCATAGGAGGCG	GTGTGYCAGCMGCCGCGGTAA	MiniU	Cleveland	stool	Control	blank	Molecular	48	30-50	Male	75	215	91-110	98	no	yes	father	no	no	no	blank	no	no	no	blank	no	blank	no	no	no	no	no	Omnivore	4	0	10	1	3	0	MF_02091	blank	blank	blank	blank	blank	blank	blank	blank
MF.02101	CAACTTAATGTT	GTGTGYCAGCMGCCGCGGTAA	MiniU	Cleveland	stool	Control	blank	Molecular	23	<30	Female	67	130	<70	59	no	no	blank	no	no	no	blank	no	yes	no	0	no	blank	no	no	no	no	no	Omnivore	7	1	9	1	3	1	MF_02101	blank	blank	blank	blank	blank	blank	blank	blank
MF.02102	GTGGCGCATGGA	GTGTGYCAGCMGCCGCGGTAA	MiniU	Cleveland	stool	Control	blank	Molecular	20	<30	Female	67	120	<70	55	no	no	blank	no	no	no	blank	no	no	yes	calcium, iron, mutivitamin, biotin	no	blank	yes	no	no	no	no	Omnivore	4	1	5	3	1	3	MF_02102	blank	blank	blank	blank	blank	blank	blank	blank
MF.021701	AGTAATAACAAG	GTGTGYCAGCMGCCGCGGTAA	MiniU	Cleveland	stool	Control	blank	Molecular	33	30-50	Male	69	351	>131	blank	no	yes	maternal grandfather, paternal grandfather	no	no	no	blank	no	no	yes	emrgen-c	no	blank	no	no	no	no	no	Omnivore	6	0	10	1	0	1	MF_021701	blank	blank	blank	blank	blank	blank	blank	blank
MF.031401	GTAGGTGCTTAC	GTGTGYCAGCMGCCGCGGTAA	MiniU	Cleveland	stool	Control	blank	Molecular	22	<30	Female	64	106	<70	48	no	no	blank	no	no	no	blank	no	no	no	blank	no	blank	no	no	no	no	no	Pescaterian	7	0	0	1	5	1	MF_031401	blank	blank	blank	blank	blank	blank	blank	blank
MF.031601	CTTCTTCGCCCT	GTGTGYCAGCMGCCGCGGTAA	MiniU	Cleveland	stool	Control	blank	Molecular	26	<30	Female	62	115	<70	52	no	no	blank	no	no	no	blank	no	yes	no	blank	no	0	no	no	no	no	no	Pescaterian	8	1	0	1	3	3	MF_031601	blank	blank	blank	blank	blank	blank	blank	blank
MF.033001	TACACGCTGATG	GTGTGYCAGCMGCCGCGGTAA	MiniU	Cleveland	stool	Control	blank	Molecular	36	30-50	Female	64	136	<70	62	no	yes	Father	no	no	no	blank	no	no	yes	vitamin c	no	blank	no	no	no	no	no	Omnivore	8	0	1	1	3	3	MF_033001	blank	blank	blank	blank	blank	blank	blank	blank
MF.050101	ACGCGAACTAAT	GTGTGYCAGCMGCCGCGGTAA	MiniU	Cleveland	stool	USD	blank	Molecular	45	30-50	Female	63	226	91-110	103	no	yes	Mom and maternal aunt	no	no	yes	prilosec	no	yes	yes	multivitamins, probiotics, bee pollen, biotin	no	blank	yes	yes	no	yes	no	Omnivore	3	0	10	1	1	0	MF_050101	blank	blank	blank	blank	blank	blank	blank	blank
MF.050401	GAGGCCTCGGGT	GTGTGYCAGCMGCCGCGGTAA	MiniU	Cleveland	stool	Control	blank	Molecular	40	30-50	Female	62	130	<70	59	no	no	blank	no	no	no	blank	no	no	yes	Vitamin D3	no	blank	yes	no	no	no	no	Omnivore	6	1	7	1	3	1	MF_050401	blank	blank	blank	blank	blank	blank	blank	blank
MF.050501	TTCGACTAATAT	GTGTGYCAGCMGCCGCGGTAA	MiniU	Cleveland	stool	Control	blank	Molecular	45	30-50	Female	63	226	91-110	103	no	yes	Mom and maternal aunt	no	no	yes	prilosec	no	yes	yes	multivitamins, probiotics, bee pollen, biotin	no	blank	yes	yes	no	yes	no	Omnivore	3	0	10	1	1	0	MF_050501	blank	blank	blank	blank	blank	blank	blank	blank
MF.050503	AATCATTTGTAA	GTGTGYCAGCMGCCGCGGTAA	MiniU	Cleveland	stool	Control	blank	Molecular	65	51-70	Female	65	165	70-90	75	no	no	blank	no	no	no	blank	no	no	yes	Vitamin D3	no	blank	no	no	no	no	no	Omnivore	6	1	5	3	3	3	MF_050503	blank	blank	blank	blank	blank	blank	blank	blank
MF.05052	AAGGGTTAGTCT	GTGTGYCAGCMGCCGCGGTAA	MiniU	Cleveland	stool	Control	blank	Molecular	56	51-70	Female	67	150	<70	68	no	yes	brother	no	no	no	blank	yes	no	no	blank	no	blank	yes	no	no	no	no	Omnivore	6	0	3	3	blank	3	MF_05052	blank	blank	blank	blank	blank	blank	blank	blank
MF.11281	GCCGCGGGATCA	GTGTGYCAGCMGCCGCGGTAA	MiniU	Cleveland	stool	USD	CaP	Molecular	45	30-50	Female	74	145	<70	66	yes	yes	Father, Brother, Sister	no	no	no	blank	no	no	no	blank	no	blank	yes	no	no	no	no	Omnivore	5	0	5	1	3	1	MF_11281	blank	blank	blank	blank	blank	blank	blank	blank
MF.11617	AGTCTTAAAGGA	GTGTGYCAGCMGCCGCGGTAA	MiniU	Cleveland	stool	USD	CaOx	Molecular	80	>70	Female	57	160	70-90	73	yes	no	blank	no	no	no	blank	no	no	no	blank	yes	miralax	yes	yes	no	no	yes	Omnivore	4	0	10	1	1	1	MF_11617	blank	blank	blank	blank	blank	blank	blank	blank
MF.12051	GAGTTCCATTGG	GTGTGYCAGCMGCCGCGGTAA	MiniU	Cleveland	stool	USD	CaOx	Molecular	69	51-70	Female	65	170	70-90	77	no	no	blank	yes	no	no	blank	no	yes	yes	fish oil, CoQ10, cinnamon, multivitamin, calcium, probiotic 10, milk thistle, vitamin B12, biotin	no	blank	no	no	no	no	no	Omnivore	3	1	5	1	1	1	MF_12051	blank	blank	blank	blank	blank	blank	blank	blank
MF.12052	TAATCATGTAAT	GTGTGYCAGCMGCCGCGGTAA	MiniU	Cleveland	stool	Control	blank	Molecular	32	30-50	Female	63	125	<70	57	no	no	blank	no	no	no	blank	no	yes	yes	prenatal vitamins	no	blank	no	no	no	no	no	Omnivore	5	1	3	3	1	5	MF_12052	blank	blank	blank	blank	blank	blank	blank	blank
MF.12061	GTTGGGATCCTC	GTGTGYCAGCMGCCGCGGTAA	MiniU	Cleveland	stool	Control	blank	Molecular	67	51-70	Male	71	173	70-90	79	no	yes	Brother	no	no	no	blank	no	no	yes	Multivitamin, vitamin D	no	blank	no	no	no	no	yes	Omnivore	4	1	5	3	1	1	MF_12061	blank	blank	blank	blank	blank	blank	blank	blank
MF.12151	AGTTATTCTAGT	GTGTGYCAGCMGCCGCGGTAA	MiniU	Cleveland	stool	Control	blank	Molecular	27	<30	Female	66	134	<70	61	no	yes	mother	no	no	no	blank	no	no	no	blank	no	blank	yes	no	no	no	no	Omnivore	5	1	5	1	3	3	MF_12151	blank	blank	blank	blank	blank	blank	blank	blank
MF.12152	CAGACCGGACGA	GTGTGYCAGCMGCCGCGGTAA	MiniU	Cleveland	stool	Control	blank	Molecular	26	<30	Male	68	190	70-90	86	no	no	blank	no	no	no	blank	no	no	no	blank	no	blank	yes	no	no	no	no	Omnivore	8	1	5	1	1	1	MF_12152	blank	blank	blank	blank	blank	blank	blank	blank
MF.12153	CACTCTCCGGCA	GTGTGYCAGCMGCCGCGGTAA	MiniU	Cleveland	stool	Control	blank	Molecular	27	<30	Female	67	125	<70	57	no	no	blank	no	no	no	blank	no	yes	yes	folic acid, vitaminc, zinc	no	blank	yes	no	no	no	no	Vegetarian	6	0	0	1	1	3	MF_12153	blank	blank	blank	blank	blank	blank	blank	blank
MF.12154	TCGTCTGATATT	GTGTGYCAGCMGCCGCGGTAA	MiniU	Cleveland	stool	Control	blank	Molecular	38	30-50	Male	75	blank	blank	blank	no	no	blank	no	no	no	blank	no	no	no	blank	no	blank	no	no	no	no	no	Omnivore	7	0	9	1	1	1	MF_12154	blank	blank	blank	blank	blank	blank	blank	blank
MF.1231	ACAAGTGCTGCT	GTGTGYCAGCMGCCGCGGTAA	MiniU	Cleveland	stool	USD	CaP	Molecular	51	51-70	Female	66	180	70-90	82	yes	no	blank	no	no	yes	prilosec	no	no	yes	multivitamin	yes	se0kot, dulcolax	yes	no	no	no	yes	Low Carbohydrate	6	0	7	0	3	1	MF_1231	blank	blank	blank	blank	blank	blank	blank	blank
MF.1232	GTCTGACGGTCT	GTGTGYCAGCMGCCGCGGTAA	MiniU	Cleveland	stool	Control	blank	Molecular	51	51-70	Male	74	226	91-110	103	no	no	blank	no	no	yes	zantac	no	no	yes	6NC one a day vitamin	no	blank	yes	yes	no	no	no	Low Carbohydrate	6	0	14	0	1	1	MF_1232	blank	blank	blank	blank	blank	blank	blank	blank
MF.2141	CCGAAACGGAGC	GTGTGYCAGCMGCCGCGGTAA	MiniU	Cleveland	stool	Control	blank	Molecular	23	<30	Female	69	135	<70	61	no	no	blank	no	no	no	blank	yes	no	yes	cranberry pills	no	blank	no	no	no	no	no	Omnivore	2	0	3	1	1	1	MF_2141	blank	blank	blank	blank	blank	blank	blank	blank
MF.2171	CAGAAATGTGTC	GTGTGYCAGCMGCCGCGGTAA	MiniU	Cleveland	stool	Control	blank	Molecular	33	30-50	Male	69	351	>131	blank	no	yes	maternal grandfather, paternal grandfather	no	no	no	blank	no	no	yes	emrgen-c	no	blank	no	no	no	no	no	Omnivore	6	0	10	1	0	1	MF_2171	blank	blank	blank	blank	blank	blank	blank	blank
MF.22101	GGTCCTTCCCGA	GTGTGYCAGCMGCCGCGGTAA	MiniU	Cleveland	stool	Control	blank	Molecular	52	51-70	Male	69	155	70-90	70	no	no	blank	no	no	no	blank	no	no	no	blank	yes	"occasional"	no	no	no	no	no	Omnivore	3	0	5	1	1	1	MF_22101	blank	blank	blank	blank	blank	blank	blank	blank
MF.22401	CGGTAGTTGATC	GTGTGYCAGCMGCCGCGGTAA	MiniU	Cleveland	stool	Control	blank	Molecular	61	51-70	Female	61	164	70-90	75	no	no	blank	no	no	no	blank	no	no	no	blank	no	blank	yes	no	no	no	yes	Omnivore	8	0	3	5	5	0	MF_22401	blank	blank	blank	blank	blank	blank	blank	blank
MF.3091	GAGTCCGTTGCT	GTGTGYCAGCMGCCGCGGTAA	MiniU	Cleveland	stool	Control	blank	Molecular	29	<30	Female	67	220	91-110	100	no	no	blank	no	no	no	blank	no	no	no	blank	no	blank	no	no	no	no	no	Omnivore	5	0	9	1	1	3	MF_3091	blank	blank	blank	blank	blank	blank	blank	blank
MF.3092	AATCTCTATAAC	GTGTGYCAGCMGCCGCGGTAA	MiniU	Cleveland	stool	Control	blank	Molecular	31	30-50	Female	64	115	<70	52	no	no	blank	no	no	no	blank	no	no	no	blank	no	blank	no	no	no	no	no	Omnivore	5	0	7	3	3	3	MF_3092	blank	blank	blank	blank	blank	blank	blank	blank
MF.3131	TAACCACCAACG	GTGTGYCAGCMGCCGCGGTAA	MiniU	Cleveland	stool	USD	CaOx	Molecular	55	51-70	Male	72	280	111-130	127	yes	yes	Brother	no	no	no	blank	yes	no	yes	Vitamins C&D	no	blank	yes	yes	no	no	yes	Omnivore	4	1	1	1	1	1	MF_3131	blank	blank	blank	blank	blank	blank	blank	blank
MF.3161	TCACTGCTAGGA	GTGTGYCAGCMGCCGCGGTAA	MiniU	Cleveland	stool	Control	blank	Molecular	26	<30	Female	62	115	<70	52	no	no	blank	no	no	no	blank	no	yes	no	blank	no	0	no	no	no	no	no	Pescaterian	8	1	0	1	3	3	MF_3161	blank	blank	blank	blank	blank	blank	blank	blank
MF.3162	GTGGGCGGCCCT	GTGTGYCAGCMGCCGCGGTAA	MiniU	Cleveland	stool	Control	blank	Molecular	24	<30	Female	67	137	<70	62	no	no	blank	no	no	no	blank	no	no	yes	multivitamin	no	blank	no	no	no	no	no	Omnivore	5	1	7	1	5	3	MF_3162	blank	blank	blank	blank	blank	blank	blank	blank
MF.3171	TCGATAAGTAAG	GTGTGYCAGCMGCCGCGGTAA	MiniU	Cleveland	stool	Control	blank	Molecular	34	30-50	Male	69	225	91-110	102	no	no	blank	no	no	no	blank	no	no	no	blank	no	blank	yes	no	no	no	no	Omnivore	8	0	9	1	3	1	MF_3171	blank	blank	blank	blank	blank	blank	blank	blank
MF.32001	GTTTGCTCGAGA	GTGTGYCAGCMGCCGCGGTAA	MiniU	Cleveland	stool	Control	blank	Molecular	35	30-50	Female	68	235	91-110	107	no	no	blank	no	no	no	blank	no	no	no	blank	no	blank	yes	no	no	no	no	Omnivore	8	0	5	1	3	3	MF_32001	blank	blank	blank	blank	blank	blank	blank	blank
MF.32002	TCTCCTAGGCGC	GTGTGYCAGCMGCCGCGGTAA	MiniU	Cleveland	stool	Control	blank	Molecular	35	30-50	Male	69	250	111-130	114	no	no	blank	no	no	no	blank	yes	no	no	blank	no	blank	yes	no	no	no	no	Omnivore	1	1	10	0	1	5	MF_32002	blank	blank	blank	blank	blank	blank	blank	blank
MF.3301	GAGGCGCCATAG	GTGTGYCAGCMGCCGCGGTAA	MiniU	Cleveland	stool	Control	blank	Molecular	36	30-50	Female	64	136	<70	62	no	yes	Father	no	no	no	blank	no	no	yes	vitamin c	no	blank	no	no	no	no	no	Omnivore	8	0	1	1	3	3	MF_3301	blank	blank	blank	blank	blank	blank	blank	blank
MF.4051	AGCTATGTATGG	GTGTGYCAGCMGCCGCGGTAA	MiniU	Cleveland	stool	Control	blank	Molecular	29	<30	Female	66	164	70-90	75	no	no	blank	no	no	no	blank	yes	no	yes	iron, b complex	no	blank	yes	no	no	no	no	Omnivore	8	1	3	1	3	3	MF_4051	blank	blank	blank	blank	blank	blank	blank	blank
MF.41001	TCCGACCCGATC	GTGTGYCAGCMGCCGCGGTAA	MiniU	Cleveland	stool	USD	blank	Molecular	26	<30	Male	76	220	91-110	100	yes	yes	mother, father, grandparents	no	no	no	blank	no	no	yes	Emergen-C, multivitamins	no	blank	yes	no	no	no	no	Omnivore	16	1	10	1	5	1	MF_41001	blank	blank	blank	blank	blank	blank	blank	blank
MF.41002	GGCCCTGTGGGC	GTGTGYCAGCMGCCGCGGTAA	MiniU	Cleveland	stool	USD	blank	Molecular	59	51-70	Female	66	241	91-110	110	yes	no	blank	no	no	no	blank	no	no	yes	multivitamin, B12, D3, Biotin, Iron, Calcium Citrate	no	blank	no	no	no	yes	no	Omnivore	5	0	3	1	1	0	MF_41002	blank	blank	blank	blank	blank	blank	blank	blank
MF.42401	CTGTACTTCTAA	GTGTGYCAGCMGCCGCGGTAA	MiniU	Cleveland	stool	USD	blank	Molecular	58	51-70	Male	70	217	91-110	99	yes	yes	Father	no	no	no	blank	no	no	no	blank	no	blank	yes	no	no	no	no	Omnivore	5	0	3	1	5	3	MF_42401	blank	blank	blank	blank	blank	blank	blank	blank
MF.4241	CGTTTATCCGTT	GTGTGYCAGCMGCCGCGGTAA	MiniU	Cleveland	stool	USD	blank	Molecular	58	51-70	Male	70	217	91-110	99	yes	yes	Father	no	no	no	blank	no	no	no	blank	no	blank	yes	no	no	no	no	Omnivore	5	0	3	1	5	3	MF_4241	blank	blank	blank	blank	blank	blank	blank	blank
MF.4242	TATTCTACATGA	GTGTGYCAGCMGCCGCGGTAA	MiniU	Cleveland	stool	Control	blank	Molecular	56	51-70	Female	65	290	>131	132	no	no	blank	yes	no	no	blank	no	no	no	blank	no	0	yes	no	no	no	no	Omnivore	7	1	1	0	0	1	MF_4242	blank	blank	blank	blank	blank	blank	blank	blank
MF.4281	GACGTCCCTCCA	GTGTGYCAGCMGCCGCGGTAA	MiniU	Cleveland	stool	Control	blank	Molecular	28	<30	Male	73	185	70-90	84	no	no	blank	yes	no	yes	Bentyl	no	no	yes	daily multivitamin, fish oil, vit D	no	blank	no	no	no	no	no	Omnivore	7	0	1	1	1	1	MF_4281	blank	blank	blank	blank	blank	blank	blank	blank
MF.502401	ATCCATGAGCGT	GTGTGYCAGCMGCCGCGGTAA	MiniU	Cleveland	stool	Control	blank	Molecular	65	51-70	blank	67	blank	blank	blank	blank	no	0	no	blank	yes	1	yes	tums, pepto bismol, bigelow, lemon ginger tea with probiotic, B complex vitamin	no	blank	no	0	no	no	no	blank	blank	1	3	0	3	3	blank	blank	MF_502401	blank	blank	blank	blank	blank	blank	blank	blank
MF.50801	AATAGTCGTGAC	GTGTGYCAGCMGCCGCGGTAA	MiniU	Cleveland	stool	Control	blank	Molecular	28	<30	Female	62	150	<70	68	no	no	blank	no	no	no	blank	no	no	no	blank	no	blank	yes	no	no	no	no	Mediterranean	5	0	1	1	3	1	MF_50801	blank	blank	blank	blank	blank	blank	blank	blank
MF.5301	CCAGGGACTTCT	GTGTGYCAGCMGCCGCGGTAA	MiniU	Cleveland	stool	Control	blank	Molecular	31	30-50	Male	72	175	70-90	80	no	no	blank	no	no	no	blank	no	no	no	blank	no	blank	no	no	no	no	no	Omnivore	4	0	7	1	3	3	MF_5301	blank	blank	blank	blank	blank	blank	blank	blank
MF.5402	GCAGAGAGGCTA	GTGTGYCAGCMGCCGCGGTAA	MiniU	Cleveland	stool	Control	blank	Molecular	35	30-50	Female	65	143	<70	65	no	no	blank	no	no	no	blank	no	yes	yes	chromium, vit c, magnesium, sodium bicarbonate, vit B6, bioflavinoid complex	no	blank	no	no	no	no	no	Omnivore	6	0	14	5	10	7	MF_5402	blank	blank	blank	blank	blank	blank	blank	blank
MF.61301	ATTAATGAAGCG	GTGTGYCAGCMGCCGCGGTAA	MiniU	Cleveland	stool	USD	blank	Molecular	69	51-70	Male	69	262	111-130	119	yes	yes	sisters	no	no	yes	tums	no	no	yes	costco multivitamin	no	blank	yes	no	no	no	no	Omnivore	5	1	3	1	1	1	MF_61301	blank	blank	blank	blank	blank	blank	blank	blank
MF.724174	TCATTCCACTCA	GTGTGYCAGCMGCCGCGGTAA	MiniU	Cleveland	stool	USD	blank	Molecular	28	<30	Female	62	130	<70	59	yes	no	blank	no	no	no	blank	no	no	yes	tumeric	no	blank	yes	yes	no	no	no	Omnivore	2	1	5	3	5	7	MF_724174	blank	blank	blank	blank	blank	blank	blank	blank
MF.724175	GCGTTAACCCAA	GTGTGYCAGCMGCCGCGGTAA	MiniU	Cleveland	stool	USD	blank	Molecular	62	51-70	Male	74	205	91-110	93	yes	yes	brother, two daughters	no	no	no	blank	yes	no	no	blank	yes	metamucil	yes	yes	no	no	yes	Omnivore	7	1	14	1	0	3	MF_724175	blank	blank	blank	blank	blank	blank	blank	blank
MF.807171	ACCGATTAGGTA	GTGTGYCAGCMGCCGCGGTAA	MiniU	Cleveland	stool	USD	blank	Molecular	38	30-50	Female	61	231	91-110	105	yes	no	blank	no	no	no	blank	yes	no	no	blank	no	blank	yes	no	no	no	no	Omnivore	2	1	3	1	1	0	MF_807171	blank	blank	blank	blank	blank	blank	blank	blank
MF.8101	AAGTAGGAAGGA	GTGTGYCAGCMGCCGCGGTAA	MiniU	Cleveland	stool	USD	CaOx	Molecular	54	51-70	Female	67	178	70-90	81	yes	yes	mom, father, sister	no	no	yes	"GERD, ulcer"	no	no	no	blank	no	blank	yes	no	no	no	no	Omnivore	10	1	5	3	3	1	MF_8101	blank	blank	blank	blank	blank	blank	blank	blank
MF.8102	TCTTAAGATTTG	GTGTGYCAGCMGCCGCGGTAA	MiniU	Cleveland	stool	USD	CaOx	Molecular	68	51-70	Male	68	340	>131	155	yes	yes	father	no	no	no	blank	no	no	yes	D + E	no	blank	yes	no	yes	yes	yes	Omnivore	11	0	7	3	3	0	MF_8102	blank	blank	blank	blank	blank	blank	blank	blank
MF.814171	CCGCATGACCTA	GTGTGYCAGCMGCCGCGGTAA	MiniU	Cleveland	stool	USD	blank	Molecular	46	30-50	Male	73	340	>131	155	yes	no	blank	no	no	no	blank	no	no	no	blank	no	blank	yes	no	no	no	no	Low Carbohydrate	1	1	3	1	1	0	MF_814171	blank	blank	blank	blank	blank	blank	blank	blank
MF.814172	CACTAGACCCAC	GTGTGYCAGCMGCCGCGGTAA	MiniU	Cleveland	stool	USD	blank	Molecular	73	>70	Male	72	218	91-110	99	yes	no	blank	yes	no	yes	Zantac	no	no	yes	Centrum Silver	no	blank	yes	yes	yes	yes	yes	Omnivore	4	0	3	3	1	1	MF_814172	blank	blank	blank	blank	blank	blank	blank	blank
MF.8221	TAGGCGGTAGGC	GTGTGYCAGCMGCCGCGGTAA	MiniU	Cleveland	stool	USD	CaOx	Molecular	47	30-50	Male	65	170	70-90	77	yes	yes	father	no	no	no	blank	no	no	no	blank	no	blank	no	no	yes	no	no	Omnivore	9	1	3	5	5	1	MF_8221	blank	blank	blank	blank	blank	blank	blank	blank
MF.8291	TTCACGCGCCCA	GTGTGYCAGCMGCCGCGGTAA	MiniU	Cleveland	stool	USD	CaOx	Molecular	77	>70	Male	70	215	91-110	98	yes	no	blank	no	no	no	blank	no	no	blank	blank	no	blank	yes	yes	no	no	no	Omnivore	3	0	7	1	1	1	MF_8291	blank	blank	blank	blank	blank	blank	blank	blank
MF.9262	CGTGTTATGTGG	GTGTGYCAGCMGCCGCGGTAA	MiniU	Cleveland	stool	USD	CaOx	Molecular	70	51-70	Male	73.5	215	91-110	98	yes	yes	grandfather, mother, brother, daughter, uncles	no	no	no	blank	no	no	no	blank	no	blank	yes	yes	no	no	yes	Omnivore	6	1	10	1	1	1	MF_9262	blank	blank	blank	blank	blank	blank	blank	blank
MS.11281	TGCAGATCCAAC	GTGTGYCAGCMGCCGCGGTAA	MiniU	Cleveland	stone	USD	CaP	Molecular	45	30-50	Female	74	145	<70	66	yes	yes	Father, Brother, Sister	no	no	no	blank	no	no	no	blank	no	blank	yes	no	no	no	no	Omnivore	5	0	5	1	3	1	MS_11281	blank	blank	blank	blank	blank	blank	blank	blank
MS.31301	CAGTCAGGCCTT	GTGTGYCAGCMGCCGCGGTAA	MiniU	Cleveland	stone	USD	CaOx	Molecular	55	51-70	Male	72	280	111-130	127	yes	yes	Brother	no	no	no	blank	yes	no	yes	Vitamins C&D	no	blank	yes	yes	no	no	yes	Omnivore	4	1	1	1	1	1	MS_31301	blank	blank	blank	blank	blank	blank	blank	blank
MS.50101	ACCACTTGCCAG	GTGTGYCAGCMGCCGCGGTAA	MiniU	Cleveland	stone	USD	blank	Molecular	69	51-70	Male	69	blank	blank	blank	yes	no	blank	no	no	no	blank	no	no	no	blank	no	blank	no	no	yes	no	no	Omnivore	4	0	3	5	5	1	MS_50101	blank	blank	blank	blank	blank	blank	blank	blank
MS.8101	GAACAGCTCTAC	GTGTGYCAGCMGCCGCGGTAA	MiniU	Cleveland	stone	USD	CaOx	Molecular	54	51-70	Female	67	178	70-90	81	yes	yes	mom, father, sister	no	no	yes	"GERD, ulcer"	no	no	no	blank	no	blank	yes	no	no	no	no	Omnivore	10	1	5	3	3	1	MS_8101	blank	blank	blank	blank	blank	blank	blank	blank
MS.8102	ATTGATATTGAT	GTGTGYCAGCMGCCGCGGTAA	MiniU	Cleveland	stone	USD	CaOx	Molecular	68	51-70	Male	68	340	>131	155	yes	yes	father	no	no	no	blank	no	no	yes	D + E	no	blank	yes	no	yes	yes	yes	Omnivore	11	0	7	3	3	0	MS_8102	blank	blank	blank	blank	blank	blank	blank	blank
MS.814172	GATTATCGACGA	GTGTGYCAGCMGCCGCGGTAA	MiniU	Cleveland	stone	USD	blank	Molecular	73	>70	Male	72	218	91-110	99	yes	no	blank	yes	no	yes	Zantac	no	no	yes	Centrum Silver	no	blank	yes	yes	yes	yes	yes	Omnivore	4	0	3	3	1	1	MS_814172	blank	blank	blank	blank	blank	blank	blank	blank
MS.814173	CTCGGATAGATC	GTGTGYCAGCMGCCGCGGTAA	MiniU	Cleveland	stone	USD	blank	Molecular	59	51-70	Female	63	167	70-90	76	yes	no	blank	no	no	no	blank	yes	yes	no	blank	no	blank	yes	yes	no	blank	no	Omnivore	3	0	7	0	1	1	MS_814173	blank	blank	blank	blank	blank	blank	blank	blank
MS.8291	TCAAGATCAAGA	GTGTGYCAGCMGCCGCGGTAA	MiniU	Cleveland	stone	USD	CaOx	Molecular	77	>70	Male	70	215	91-110	98	yes	no	blank	no	no	no	blank	no	no	blank	blank	no	blank	yes	yes	no	no	no	Omnivore	3	0	7	1	1	1	MS_8291	blank	blank	blank	blank	blank	blank	blank	blank
MS.9262	TGCAACTTGCAG	GTGTGYCAGCMGCCGCGGTAA	MiniU	Cleveland	stone	USD	CaOx	Molecular	70	51-70	Male	73.5	215	91-110	98	yes	yes	grandfather, mother, brother, daughter, uncles	no	no	no	blank	no	no	no	blank	no	blank	yes	yes	no	no	yes	Omnivore	6	1	10	1	1	1	MS_9262	blank	blank	blank	blank	blank	blank	blank	blank
MU.02081	ATCAGGTAAACA	GTGTGYCAGCMGCCGCGGTAA	MiniU	Cleveland	urine	Control	blank	Molecular	30	30-50	Female	67	220	91-110	100	no	no	blank	no	no	no	blank	yes	no	yes	Zinc, Emergen-C	no	blank	no	no	no	no	no	Omnivore	7	1	7	1	1	1	MU_02081	blank	blank	blank	blank	blank	blank	blank	blank
MU.02082	TCTGCACTGAGC	GTGTGYCAGCMGCCGCGGTAA	MiniU	Cleveland	urine	Control	blank	Molecular	29	<30	Male	64	150	<70	68	no	yes	Father	no	no	no	blank	no	no	yes	Vitamin D3, Iron supplment	no	blank	yes	no	no	no	yes	Omnivore	7	0	7	1	3	1	MU_02082	blank	blank	blank	blank	blank	blank	blank	blank
MU.02083	TCAATCGCTTTC	GTGTGYCAGCMGCCGCGGTAA	MiniU	Cleveland	urine	Control	blank	Molecular	30	30-50	Male	65	150	<70	68	no	no	blank	no	no	no	blank	no	no	no	blank	no	blank	no	no	no	no	no	Omnivore	5	1	5	0	3	1	MU_02083	blank	blank	blank	blank	blank	blank	blank	blank
MU.02084	CTTGAACCCGAC	GTGTGYCAGCMGCCGCGGTAA	MiniU	Cleveland	urine	Control	blank	Molecular	27	<30	Female	68	142	<70	65	no	no	blank	no	no	no	blank	no	no	yes	Hair, skin, nails daily vitamin	no	blank	no	no	no	no	no	Omnivore	10	1	3	3	3	3	MU_02084	blank	blank	blank	blank	blank	blank	blank	blank
MU.11281	GCAGATTTCCAG	GTGTGYCAGCMGCCGCGGTAA	MiniU	Cleveland	urine	USD	CaP	Molecular	45	30-50	Female	74	145	<70	66	yes	yes	Father, Brother, Sister	no	no	no	blank	no	no	no	blank	no	blank	yes	no	no	no	no	Omnivore	5	0	5	1	3	1	MU_11281	blank	blank	blank	blank	blank	blank	blank	blank
MU.11617	TTCCATCATGTC	GTGTGYCAGCMGCCGCGGTAA	MiniU	Cleveland	urine	USD	CaOx	Molecular	80	>70	Female	57	160	70-90	73	yes	no	blank	no	no	no	blank	no	no	no	blank	yes	miralax	yes	yes	no	no	yes	Omnivore	4	0	10	1	1	1	MU_11617	blank	blank	blank	blank	blank	blank	blank	blank
MU.12051	GGTTACGGTTAC	GTGTGYCAGCMGCCGCGGTAA	MiniU	Cleveland	urine	USD	CaOx	Molecular	69	51-70	Female	65	170	70-90	77	no	no	blank	yes	no	no	blank	no	yes	yes	fish oil, CoQ10, cinnamon, multivitamin, calcium, probiotic 10, milk thistle, vitamin B12, biotin	no	blank	no	no	no	no	no	Omnivore	3	1	5	1	1	1	MU_12051	blank	blank	blank	blank	blank	blank	blank	blank
MU.12052	ATTGCGCTACCG	GTGTGYCAGCMGCCGCGGTAA	MiniU	Cleveland	urine	Control	blank	Molecular	32	30-50	Female	63	125	<70	57	no	no	blank	no	no	no	blank	no	yes	yes	prenatal vitamins	no	blank	no	no	no	no	no	Omnivore	5	1	3	3	1	5	MU_12052	blank	blank	blank	blank	blank	blank	blank	blank
MU.12061.1	CTCGCTAGATAG	GTGTGYCAGCMGCCGCGGTAA	MiniU	Cleveland	urine	Control	blank	Molecular	67	51-70	Male	71	173	70-90	79	no	yes	Brother	no	no	no	blank	no	no	yes	Multivitamin, vitamin D	no	blank	no	no	no	no	yes	Omnivore	4	1	5	3	1	1	MU_12061_1	blank	blank	blank	blank	blank	blank	blank	blank
MU.12061.2	GAATCAAATCGA	GTGTGYCAGCMGCCGCGGTAA	MiniU	Cleveland	urine	Control	blank	Molecular	67	51-70	Male	71	173	70-90	79	no	yes	Brother	no	no	no	blank	no	no	yes	Multivitamin, vitamin D	no	blank	no	no	no	no	yes	Omnivore	4	1	5	3	1	1	MU_12061_2	blank	blank	blank	blank	blank	blank	blank	blank
MU.1231	CGTCGTCTAAGA	GTGTGYCAGCMGCCGCGGTAA	MiniU	Cleveland	urine	USD	CaP	Molecular	51	51-70	Female	66	180	70-90	82	yes	no	blank	no	no	yes	prilosec	no	no	yes	multivitamin	yes	se0kot, dulcolax	yes	no	no	no	yes	Low Carbohydrate	6	0	7	0	3	1	MU_1231	blank	blank	blank	blank	blank	blank	blank	blank
MU.1232	TCGAAACATGCA	GTGTGYCAGCMGCCGCGGTAA	MiniU	Cleveland	urine	Control	blank	Molecular	51	51-70	Male	74	226	91-110	103	no	no	blank	no	no	yes	zantac	no	no	yes	6NC one a day vitamin	no	blank	yes	yes	no	no	no	Low Carbohydrate	6	0	14	0	1	1	MU_1232	blank	blank	blank	blank	blank	blank	blank	blank
MU.1233	ATCGATCCACAG	GTGTGYCAGCMGCCGCGGTAA	MiniU	Cleveland	urine	USD	blank	Molecular	61	51-70	Female	62	135	<70	61	yes	no	blank	no	no	no	blank	no	yes	yes	multivitamin, magnesium, D-3, B-6, chanca Piedara, Westhroid TH-1, probiotics	no	blank	yes	yes	no	no	no	Low Carbohydrate	6	0	10	1	3	0	MU_1233	blank	blank	blank	blank	blank	blank	blank	blank
MU.2091	GCTACCTTGCGC	GTGTGYCAGCMGCCGCGGTAA	MiniU	Cleveland	urine	Control	blank	Molecular	48	30-50	Male	75	215	91-110	98	no	yes	father	no	no	no	blank	no	no	no	blank	no	blank	no	no	no	no	no	Omnivore	4	0	10	1	3	0	MU_2091	blank	blank	blank	blank	blank	blank	blank	blank
MU.2101	AAGGTCAATCGT	GTGTGYCAGCMGCCGCGGTAA	MiniU	Cleveland	urine	Control	blank	Molecular	23	<30	Female	67	130	<70	59	no	no	blank	no	no	no	blank	no	yes	no	0	no	blank	no	no	no	no	no	Omnivore	7	1	9	1	3	1	MU_2101	blank	blank	blank	blank	blank	blank	blank	blank
MU.2102	GATCTGCGATCC	GTGTGYCAGCMGCCGCGGTAA	MiniU	Cleveland	urine	Control	blank	Molecular	20	<30	Female	67	120	<70	55	no	no	blank	no	no	no	blank	no	no	yes	calcium, iron, mutivitamin, biotin	no	blank	yes	no	no	no	no	Omnivore	4	1	5	3	1	3	MU_2102	blank	blank	blank	blank	blank	blank	blank	blank
MU.21401	GTATGTTTGTTC	GTGTGYCAGCMGCCGCGGTAA	MiniU	Cleveland	urine	Control	blank	Molecular	23	<30	Female	69	135	<70	61	no	no	blank	no	no	no	blank	yes	no	yes	cranberry pills	no	blank	no	no	no	no	no	Omnivore	2	0	3	1	1	1	MU_21401	blank	blank	blank	blank	blank	blank	blank	blank
MU.21501	ATGAGGGTCGCG	GTGTGYCAGCMGCCGCGGTAA	MiniU	Cleveland	urine	Control	blank	Molecular	27	<30	Female	66	134	<70	61	no	yes	mother	no	no	no	blank	no	no	no	blank	no	blank	yes	no	no	no	no	Omnivore	5	1	5	1	3	3	MU_21501	blank	blank	blank	blank	blank	blank	blank	blank
MU.21502	ATTAAGCCTGGA	GTGTGYCAGCMGCCGCGGTAA	MiniU	Cleveland	urine	Control	blank	Molecular	26	<30	Male	68	190	70-90	86	no	no	blank	no	no	no	blank	no	no	no	blank	no	blank	yes	no	no	no	no	Omnivore	8	1	5	1	1	1	MU_21502	blank	blank	blank	blank	blank	blank	blank	blank
MU.21503	CTAATTCTCTGC	GTGTGYCAGCMGCCGCGGTAA	MiniU	Cleveland	urine	Control	blank	Molecular	27	<30	Female	67	125	<70	57	no	no	blank	no	no	no	blank	no	yes	yes	folic acid, vitaminc, zinc	no	blank	yes	no	no	no	no	Vegetarian	6	0	0	1	1	3	MU_21503	blank	blank	blank	blank	blank	blank	blank	blank
MU.21504	CGTGTAGTAGAT	GTGTGYCAGCMGCCGCGGTAA	MiniU	Cleveland	urine	Control	blank	Molecular	38	30-50	Male	75	blank	blank	blank	no	no	blank	no	no	no	blank	no	no	no	blank	no	blank	no	no	no	no	no	Omnivore	7	0	9	1	1	1	MU_21504	blank	blank	blank	blank	blank	blank	blank	blank
MU.21701	CGGCGCATTATA	GTGTGYCAGCMGCCGCGGTAA	MiniU	Cleveland	urine	Control	blank	Molecular	33	30-50	Male	69	351	>131	blank	no	yes	maternal grandfather, paternal grandfather	no	no	no	blank	no	no	yes	emrgen-c	no	blank	no	no	no	no	no	Omnivore	6	0	10	1	0	1	MU_21701	blank	blank	blank	blank	blank	blank	blank	blank
MU.22101	CACCTCCAAGGT	GTGTGYCAGCMGCCGCGGTAA	MiniU	Cleveland	urine	Control	blank	Molecular	52	51-70	Male	69	155	70-90	70	no	no	blank	no	no	no	blank	no	no	no	blank	yes	"occasional"	no	no	no	no	no	Omnivore	3	0	5	1	1	1	MU_22101	blank	blank	blank	blank	blank	blank	blank	blank
MU.22401	TCGAAGACGTAT	GTGTGYCAGCMGCCGCGGTAA	MiniU	Cleveland	urine	Control	blank	Molecular	61	51-70	Female	61	164	70-90	75	no	no	blank	no	no	no	blank	no	no	no	blank	no	blank	yes	no	no	no	yes	Omnivore	8	0	3	5	5	0	MU_22401	blank	blank	blank	blank	blank	blank	blank	blank
MU.30901	GTGCTAATAGGT	GTGTGYCAGCMGCCGCGGTAA	MiniU	Cleveland	urine	Control	blank	Molecular	29	<30	Female	67	220	91-110	100	no	no	blank	no	no	no	blank	no	no	no	blank	no	blank	no	no	no	no	no	Omnivore	5	0	9	1	1	3	MU_30901	blank	blank	blank	blank	blank	blank	blank	blank
MU.30902	TTCGAAACTTTC	GTGTGYCAGCMGCCGCGGTAA	MiniU	Cleveland	urine	Control	blank	Molecular	31	30-50	Female	64	115	<70	52	no	no	blank	no	no	no	blank	no	no	no	blank	no	blank	no	no	no	no	no	Omnivore	5	0	7	3	3	3	MU_30902	blank	blank	blank	blank	blank	blank	blank	blank
MU.31301.1	GTGCGCCTTCTG	GTGTGYCAGCMGCCGCGGTAA	MiniU	Cleveland	urine	USD	CaOx	Molecular	55	51-70	Male	72	280	111-130	127	yes	yes	Brother	no	no	no	blank	yes	no	yes	Vitamins C&D	no	blank	yes	yes	no	no	yes	Omnivore	4	1	1	1	1	1	MU_31301_1	blank	blank	blank	blank	blank	blank	blank	blank
MU.31301.2	AGCGAGAAGTGA	GTGTGYCAGCMGCCGCGGTAA	MiniU	Cleveland	urine	USD	CaOx	Molecular	55	51-70	Male	72	280	111-130	127	yes	yes	Brother	no	no	no	blank	yes	no	yes	Vitamins C&D	no	blank	yes	yes	no	no	yes	Omnivore	4	1	1	1	1	1	MU_31301_2	blank	blank	blank	blank	blank	blank	blank	blank
MU.31401	TTCACTGTGCGG	GTGTGYCAGCMGCCGCGGTAA	MiniU	Cleveland	urine	Control	blank	Molecular	22	<30	Female	64	106	<70	48	no	no	blank	no	no	no	blank	no	no	no	blank	no	blank	no	no	no	no	no	Pescaterian	7	0	0	1	5	1	MU_31401	blank	blank	blank	blank	blank	blank	blank	blank
MU.31601	CATCAGTACGCC	GTGTGYCAGCMGCCGCGGTAA	MiniU	Cleveland	urine	Control	blank	Molecular	26	<30	Female	62	115	<70	52	no	no	blank	no	no	no	blank	no	yes	no	blank	no	0	no	no	no	no	no	Pescaterian	8	1	0	1	3	3	MU_31601	blank	blank	blank	blank	blank	blank	blank	blank
MU.31602	GTGATCGAGGGC	GTGTGYCAGCMGCCGCGGTAA	MiniU	Cleveland	urine	Control	blank	Molecular	24	<30	Female	67	137	<70	62	no	no	blank	no	no	no	blank	no	no	yes	multivitamin	no	blank	no	no	no	no	no	Omnivore	5	1	7	1	5	3	MU_31602	blank	blank	blank	blank	blank	blank	blank	blank
MU.31701	TCATCGATTTAA	GTGTGYCAGCMGCCGCGGTAA	MiniU	Cleveland	urine	Control	blank	Molecular	34	30-50	Male	69	225	91-110	102	no	no	blank	no	no	no	blank	no	no	no	blank	no	blank	yes	no	no	no	no	Omnivore	8	0	9	1	3	1	MU_31701	blank	blank	blank	blank	blank	blank	blank	blank
MU.32001	GAGGTTCTTGAC	GTGTGYCAGCMGCCGCGGTAA	MiniU	Cleveland	urine	Control	blank	Molecular	35	30-50	Female	68	235	91-110	107	no	no	blank	no	no	no	blank	no	no	no	blank	no	blank	yes	no	no	no	no	Omnivore	8	0	5	1	3	3	MU_32001	blank	blank	blank	blank	blank	blank	blank	blank
MU.32002	TTGTAGCCGACA	GTGTGYCAGCMGCCGCGGTAA	MiniU	Cleveland	urine	Control	blank	Molecular	35	30-50	Male	69	250	111-130	114	no	no	blank	no	no	no	blank	yes	no	no	blank	no	blank	yes	no	no	no	no	Omnivore	1	1	10	0	1	5	MU_32002	blank	blank	blank	blank	blank	blank	blank	blank
MU.33001	CTATAACACATT	GTGTGYCAGCMGCCGCGGTAA	MiniU	Cleveland	urine	Control	blank	Molecular	36	30-50	Female	64	136	<70	62	no	yes	Father	no	no	no	blank	no	no	yes	vitamin c	no	blank	no	no	no	no	no	Omnivore	8	0	1	1	3	3	MU_33001	blank	blank	blank	blank	blank	blank	blank	blank
MU.40501	TAATATTTCGAC	GTGTGYCAGCMGCCGCGGTAA	MiniU	Cleveland	urine	Control	blank	Molecular	29	<30	Female	66	164	70-90	75	no	no	blank	no	no	no	blank	yes	no	yes	iron, b complex	no	blank	yes	no	no	no	no	Omnivore	8	1	3	1	3	3	MU_40501	blank	blank	blank	blank	blank	blank	blank	blank
MU.41001	GCGTCCATGAAT	GTGTGYCAGCMGCCGCGGTAA	MiniU	Cleveland	urine	USD	blank	Molecular	26	<30	Male	76	220	91-110	100	yes	yes	mother, father, grandparents	no	no	no	blank	no	no	yes	Emergen-C, multivitamins	no	blank	yes	no	no	no	no	Omnivore	16	1	10	1	5	1	MU_41001	blank	blank	blank	blank	blank	blank	blank	blank
MU.41002	TGTCGTCCCGCC	GTGTGYCAGCMGCCGCGGTAA	MiniU	Cleveland	urine	USD	blank	Molecular	59	51-70	Female	66	241	91-110	110	yes	no	blank	no	no	no	blank	no	no	yes	multivitamin, B12, D3, Biotin, Iron, Calcium Citrate	no	blank	no	no	no	yes	no	Omnivore	5	0	3	1	1	0	MU_41002	blank	blank	blank	blank	blank	blank	blank	blank
MU.42401	TCAATGACCGCA	GTGTGYCAGCMGCCGCGGTAA	MiniU	Cleveland	urine	USD	blank	Molecular	58	51-70	Male	70	217	91-110	99	yes	yes	Father	no	no	no	blank	no	no	no	blank	no	blank	yes	no	no	no	no	Omnivore	5	0	3	1	5	3	MU_42401	blank	blank	blank	blank	blank	blank	blank	blank
MU.42402	GCAACCGATTGT	GTGTGYCAGCMGCCGCGGTAA	MiniU	Cleveland	urine	Control	blank	Molecular	56	51-70	Female	65	290	>131	132	no	no	blank	yes	no	no	blank	no	no	no	blank	no	0	yes	no	no	no	no	Omnivore	7	1	1	0	0	1	MU_42402	blank	blank	blank	blank	blank	blank	blank	blank
MU.42801	CGCTTGTGTAGC	GTGTGYCAGCMGCCGCGGTAA	MiniU	Cleveland	urine	Control	blank	Molecular	28	<30	Male	73	185	70-90	84	no	no	blank	yes	no	yes	Bentyl	no	no	yes	daily multivitamin, fish oil, vit D	no	blank	no	no	no	no	no	Omnivore	7	0	1	1	1	1	MU_42801	blank	blank	blank	blank	blank	blank	blank	blank
MU.50101	CGAAATGCATGT	GTGTGYCAGCMGCCGCGGTAA	MiniU	Cleveland	urine	USD	blank	Molecular	69	51-70	Male	69	blank	blank	blank	yes	no	blank	no	no	no	blank	no	no	no	blank	no	blank	no	no	yes	no	no	Omnivore	4	0	3	5	5	1	MU_50101	blank	blank	blank	blank	blank	blank	blank	blank
MU.50301	TATCTTCCTGAA	GTGTGYCAGCMGCCGCGGTAA	MiniU	Cleveland	urine	Control	blank	Molecular	31	30-50	Male	72	175	70-90	80	no	no	blank	no	no	no	blank	no	no	no	blank	no	blank	no	no	no	no	no	Omnivore	4	0	7	1	3	3	MU_50301	blank	blank	blank	blank	blank	blank	blank	blank
MU.50401	CAGGCTCAGAGG	GTGTGYCAGCMGCCGCGGTAA	MiniU	Cleveland	urine	Control	blank	Molecular	40	30-50	Female	62	130	<70	59	no	no	blank	no	no	no	blank	no	no	yes	Vitamin D3	no	blank	yes	no	no	no	no	Omnivore	6	1	7	1	3	1	MU_50401	blank	blank	blank	blank	blank	blank	blank	blank
MU.50402	GAGCAACATCCT	GTGTGYCAGCMGCCGCGGTAA	MiniU	Cleveland	urine	Control	blank	Molecular	35	30-50	Female	65	143	<70	65	no	no	blank	no	no	no	blank	no	yes	yes	chromium, vit c, magnesium, sodium bicarbonate, vit B6, bioflavinoid complex	no	blank	no	no	no	no	no	Omnivore	6	0	14	5	10	7	MU_50402	blank	blank	blank	blank	blank	blank	blank	blank
MU.50501	ATGAACTATGAG	GTGTGYCAGCMGCCGCGGTAA	MiniU	Cleveland	urine	Control	blank	Molecular	45	30-50	Female	63	226	91-110	103	no	yes	Mom and maternal aunt	no	no	yes	prilosec	no	yes	yes	multivitamins, probiotics, bee pollen, biotin	no	blank	yes	yes	no	yes	no	Omnivore	3	0	10	1	1	0	MU_50501	blank	blank	blank	blank	blank	blank	blank	blank
MU.50503	AACGTCCTGTGC	GTGTGYCAGCMGCCGCGGTAA	MiniU	Cleveland	urine	Control	blank	Molecular	65	51-70	Female	65	165	70-90	75	no	no	blank	no	no	no	blank	no	no	yes	Vitamin D3	no	blank	no	no	no	no	no	Omnivore	6	1	5	3	3	3	MU_50503	blank	blank	blank	blank	blank	blank	blank	blank
MU.50801	ATGGCAATTCAG	GTGTGYCAGCMGCCGCGGTAA	MiniU	Cleveland	urine	Control	blank	Molecular	28	<30	Female	62	150	<70	68	no	no	blank	no	no	no	blank	no	no	no	blank	no	blank	yes	no	no	no	no	Mediterranean	5	0	1	1	3	1	MU_50801	blank	blank	blank	blank	blank	blank	blank	blank
MU.52401	ATCATTGATTAC	GTGTGYCAGCMGCCGCGGTAA	MiniU	Cleveland	urine	Control	blank	Molecular	65	51-70	blank	67	blank	blank	blank	blank	no	0	no	blank	yes	1	yes	tums, pepto bismol, bigelow, lemon ginger tea with probiotic, B complex vitamin	no	blank	no	0	no	no	no	blank	blank	1	3	0	3	3	blank	blank	MU_52401	blank	blank	blank	blank	blank	blank	blank	blank
MU.6131	AGATCTATGCAG	GTGTGYCAGCMGCCGCGGTAA	MiniU	Cleveland	urine	USD	blank	Molecular	69	51-70	Male	69	262	111-130	119	yes	yes	sisters	no	no	yes	tums	no	no	yes	costco multivitamin	no	blank	yes	no	no	no	no	Omnivore	5	1	3	1	1	1	MU_6131	blank	blank	blank	blank	blank	blank	blank	blank
MU.724174	TGCAGGGAACCG	GTGTGYCAGCMGCCGCGGTAA	MiniU	Cleveland	urine	USD	blank	Molecular	28	<30	Female	62	130	<70	59	yes	no	blank	no	no	no	blank	no	no	yes	tumeric	no	blank	yes	yes	no	no	no	Omnivore	2	1	5	3	5	7	MU_724174	blank	blank	blank	blank	blank	blank	blank	blank
MU.724175	ATGGACCTAGCT	GTGTGYCAGCMGCCGCGGTAA	MiniU	Cleveland	urine	USD	blank	Molecular	62	51-70	Male	74	205	91-110	93	yes	yes	brother, two daughters	no	no	no	blank	yes	no	no	blank	yes	metamucil	yes	yes	no	no	yes	Omnivore	7	1	14	1	0	3	MU_724175	blank	blank	blank	blank	blank	blank	blank	blank
MU.807171	ACGGGCACGACA	GTGTGYCAGCMGCCGCGGTAA	MiniU	Cleveland	urine	USD	blank	Molecular	38	30-50	Female	61	231	91-110	105	yes	no	blank	no	no	no	blank	yes	no	no	blank	no	blank	yes	no	no	no	no	Omnivore	2	1	3	1	1	0	MU_807171	blank	blank	blank	blank	blank	blank	blank	blank
MU.8101	CAATGGTTTCTT	GTGTGYCAGCMGCCGCGGTAA	MiniU	Cleveland	urine	USD	CaOx	Molecular	54	51-70	Female	67	178	70-90	81	yes	yes	mom, father, sister	no	no	yes	"GERD, ulcer"	no	no	no	blank	no	blank	yes	no	no	no	no	Omnivore	10	1	5	3	3	1	MU_8101	blank	blank	blank	blank	blank	blank	blank	blank
MU.8102	GACGACATTTAG	GTGTGYCAGCMGCCGCGGTAA	MiniU	Cleveland	urine	USD	CaOx	Molecular	68	51-70	Male	68	340	>131	155	yes	yes	father	no	no	no	blank	no	no	yes	D + E	no	blank	yes	no	yes	yes	yes	Omnivore	11	0	7	3	3	0	MU_8102	blank	blank	blank	blank	blank	blank	blank	blank
MU.814171	TCCGTATGCGCC	GTGTGYCAGCMGCCGCGGTAA	MiniU	Cleveland	urine	USD	blank	Molecular	46	30-50	Male	73	340	>131	155	yes	no	blank	no	no	no	blank	no	no	no	blank	no	blank	yes	no	no	no	no	Low Carbohydrate	1	1	3	1	1	0	MU_814171	blank	blank	blank	blank	blank	blank	blank	blank
MU.814172	CTGACGATCCGT	GTGTGYCAGCMGCCGCGGTAA	MiniU	Cleveland	urine	USD	blank	Molecular	73	>70	Male	72	218	91-110	99	yes	no	blank	yes	no	yes	Zantac	no	no	yes	Centrum Silver	no	blank	yes	yes	yes	yes	yes	Omnivore	4	0	3	3	1	1	MU_814172	blank	blank	blank	blank	blank	blank	blank	blank
MU.814173	CACTTCTTTGTG	GTGTGYCAGCMGCCGCGGTAA	MiniU	Cleveland	urine	USD	blank	Molecular	59	51-70	Female	63	167	70-90	76	yes	no	blank	no	no	no	blank	yes	yes	no	blank	no	blank	yes	yes	no	blank	no	Omnivore	3	0	7	0	1	1	MU_814173	blank	blank	blank	blank	blank	blank	blank	blank
MU.8221	ACTAGACGACTA	GTGTGYCAGCMGCCGCGGTAA	MiniU	Cleveland	urine	USD	CaOx	Molecular	47	30-50	Male	65	170	70-90	77	yes	yes	father	no	no	no	blank	no	no	no	blank	no	blank	no	no	yes	no	no	Omnivore	9	1	3	5	5	1	MU_8221	blank	blank	blank	blank	blank	blank	blank	blank
MU.8291	GGAGGGTACCGT	GTGTGYCAGCMGCCGCGGTAA	MiniU	Cleveland	urine	USD	CaOx	Molecular	77	>70	Male	70	215	91-110	98	yes	no	blank	no	no	no	blank	no	no	blank	blank	no	blank	yes	yes	no	no	no	Omnivore	3	0	7	1	1	1	MU_8291	blank	blank	blank	blank	blank	blank	blank	blank
MU.9262	TGCCATTAGAGC	GTGTGYCAGCMGCCGCGGTAA	MiniU	Cleveland	urine	USD	CaOx	Molecular	70	51-70	Male	73.5	215	91-110	98	yes	yes	grandfather, mother, brother, daughter, uncles	no	no	no	blank	no	no	no	blank	no	blank	yes	yes	no	no	yes	Omnivore	6	1	10	1	1	1	MU_9262	blank	blank	blank	blank	blank	blank	blank	blank
S-0168-0001	ACGCCGAGGTAG	GTGTGYCAGCMGCCGCGGTAA	blank	Vancouver	stool	USD	CaOx	blank	57	51-70	Male	blank	blank	blank	blank	blank	blank	blank	blank	blank	blank	blank	blank	blank	blank	blank	blank	blank	blank	blank	blank	blank	blank	blank	blank	blank	blank	blank	blank	blank	PT12	Lange_61217	Lange_61217_S-0168-0001	56	CTRLA6	1	blank	blank	blank
S-0168-0002	TGAGCGCACGCG	GTGTGYCAGCMGCCGCGGTAA	blank	Vancouver	stool	USD	CaOx	blank	64	51-70	Male	blank	blank	blank	blank	blank	blank	blank	blank	blank	blank	blank	blank	blank	blank	blank	blank	blank	blank	blank	blank	blank	blank	blank	blank	blank	blank	blank	blank	blank	PT13	Lange_61217	Lange_61217_S-0168-0002	64	CTRLA10A	2	blank	blank	blank
S-0168-0003	TGGGACATATCC	GTGTGYCAGCMGCCGCGGTAA	blank	Vancouver	stool	USD	Cysteine	blank	64	51-70	Male	blank	blank	blank	blank	blank	blank	blank	blank	blank	blank	blank	blank	blank	blank	blank	blank	blank	blank	blank	blank	blank	blank	blank	blank	blank	blank	blank	blank	blank	PT136	Lange_61217	Lange_61217_S-0168-0003	77	CTRLA7	3	blank	blank	blank
S-0168-0004	CTCACGCAATGC	GTGTGYCAGCMGCCGCGGTAA	blank	Vancouver	stool	USD	blank	blank	56	51-70	Male	blank	blank	blank	blank	blank	blank	blank	blank	blank	blank	blank	blank	blank	blank	blank	blank	blank	blank	blank	blank	blank	blank	blank	blank	blank	blank	blank	blank	blank	PT145	Lange_61217	Lange_61217_S-0168-0004	70	CTRLA9	4	blank	blank	blank
S-0168-0005	CATGAGACTGTA	GTGTGYCAGCMGCCGCGGTAA	blank	Vancouver	stool	USD	CaOx	blank	54	51-70	Female	blank	blank	blank	blank	blank	blank	blank	blank	blank	blank	blank	blank	blank	blank	blank	blank	blank	blank	blank	blank	blank	blank	blank	blank	blank	blank	blank	blank	blank	PT157	Lange_61217	Lange_61217_S-0168-0005	70	CTRLA16	5	blank	blank	blank
S-0168-0006	ATGGCCTGACTA	GTGTGYCAGCMGCCGCGGTAA	blank	Vancouver	stool	USD	CaOx	blank	71	>70	Male	blank	blank	blank	blank	blank	blank	blank	blank	blank	blank	blank	blank	blank	blank	blank	blank	blank	blank	blank	blank	blank	blank	blank	blank	blank	blank	blank	blank	blank	PT177	Lange_61217	Lange_61217_S-0168-0006	35	CTRLA19	6	blank	blank	blank
S-0168-0007	ATCGTTATATCA	GTGTGYCAGCMGCCGCGGTAA	blank	Vancouver	stool	USD	Cysteine	blank	77	>70	Male	blank	blank	blank	blank	blank	blank	blank	blank	blank	blank	blank	blank	blank	blank	blank	blank	blank	blank	blank	blank	blank	blank	blank	blank	blank	blank	blank	blank	blank	PT178	Lange_61217	Lange_61217_S-0168-0007	58	CTRLA10B	7	blank	blank	blank
S-0168-0008	TTACCCGCACAG	GTGTGYCAGCMGCCGCGGTAA	blank	Vancouver	stool	USD	CaOx	blank	68	51-70	Male	blank	blank	blank	blank	blank	blank	blank	blank	blank	blank	blank	blank	blank	blank	blank	blank	blank	blank	blank	blank	blank	blank	blank	blank	blank	blank	blank	blank	blank	PT182	Lange_61217	Lange_61217_S-0168-0008	63	CTRLA11	8	blank	blank	blank
S-0168-0009	GCAAGCTGTCTC	GTGTGYCAGCMGCCGCGGTAA	blank	Vancouver	stool	USD	CaOx	blank	59	51-70	Female	blank	blank	blank	blank	blank	blank	blank	blank	blank	blank	blank	blank	blank	blank	blank	blank	blank	blank	blank	blank	blank	blank	blank	blank	blank	blank	blank	blank	blank	PT198	Lange_61217	Lange_61217_S-0168-0009	54	CTRLA23	9	blank	blank	blank
S-0168-0010	TACTTAAACATC	GTGTGYCAGCMGCCGCGGTAA	blank	Vancouver	stool	USD	Struvite	blank	62	51-70	Female	blank	blank	blank	blank	blank	blank	blank	blank	blank	blank	blank	blank	blank	blank	blank	blank	blank	blank	blank	blank	blank	blank	blank	blank	blank	blank	blank	blank	blank	PT199	Lange_61217	Lange_61217_S-0168-0010	59	CTRLA15	10	blank	blank	blank
S-0168-0011	AAGATTTGCAGC	GTGTGYCAGCMGCCGCGGTAA	blank	Vancouver	stool	USD	UA	blank	45	30-50	Female	blank	blank	blank	blank	blank	blank	blank	blank	blank	blank	blank	blank	blank	blank	blank	blank	blank	blank	blank	blank	blank	blank	blank	blank	blank	blank	blank	blank	blank	PT211	Lange_61217	Lange_61217_S-0168-0011	37	CTRLA36	13	blank	blank	blank
S-0168-0012	GATAGCACTCGT	GTGTGYCAGCMGCCGCGGTAA	blank	Vancouver	stool	USD	UA	blank	59	51-70	Male	blank	blank	blank	blank	blank	blank	blank	blank	blank	blank	blank	blank	blank	blank	blank	blank	blank	blank	blank	blank	blank	blank	blank	blank	blank	blank	blank	blank	blank	PT213	Lange_61217	Lange_61217_S-0168-0012	71	CTRLA34	14	blank	blank	blank
S-0168-0013	GTGCGAGGACAA	GTGTGYCAGCMGCCGCGGTAA	blank	Vancouver	stool	Control	blank	blank	48	30-50	Female	blank	blank	blank	blank	blank	blank	blank	blank	blank	blank	blank	blank	blank	blank	blank	blank	blank	blank	blank	blank	blank	blank	blank	blank	blank	blank	blank	blank	blank	CTRLA6	Lange_61217	Lange_61217_S-0168-0013	54	PT12	1	blank	blank	blank
S-0168-0014	GGCAGTGTTAAT	GTGTGYCAGCMGCCGCGGTAA	blank	Vancouver	stool	Control	blank	blank	56	51-70	Female	blank	blank	blank	blank	blank	blank	blank	blank	blank	blank	blank	blank	blank	blank	blank	blank	blank	blank	blank	blank	blank	blank	blank	blank	blank	blank	blank	blank	blank	CTRLA10A	Lange_61217	Lange_61217_S-0168-0014	64	PT13	2	blank	blank	blank
S-0168-0015	AACCGATGTACC	GTGTGYCAGCMGCCGCGGTAA	blank	Vancouver	stool	Control	blank	blank	37	30-50	Female	blank	blank	blank	blank	blank	blank	blank	blank	blank	blank	blank	blank	blank	blank	blank	blank	blank	blank	blank	blank	blank	blank	blank	blank	blank	blank	blank	blank	blank	CTRLA7	Lange_61217	Lange_61217_S-0168-0015	71	PT136	3	blank	blank	blank
S-0168-0016	CGAGTATACAAC	GTGTGYCAGCMGCCGCGGTAA	blank	Vancouver	stool	Control	blank	blank	71	>70	Female	blank	blank	blank	blank	blank	blank	blank	blank	blank	blank	blank	blank	blank	blank	blank	blank	blank	blank	blank	blank	blank	blank	blank	blank	blank	blank	blank	blank	blank	CTRLA9	Lange_61217	Lange_61217_S-0168-0016	70	PT145	4	blank	blank	blank
S-0168-0017	CTTTGATAATAA	GTGTGYCAGCMGCCGCGGTAA	blank	Vancouver	stool	Control	blank	blank	72	>70	Male	blank	blank	blank	blank	blank	blank	blank	blank	blank	blank	blank	blank	blank	blank	blank	blank	blank	blank	blank	blank	blank	blank	blank	blank	blank	blank	blank	blank	blank	CTRLA16	Lange_61217	Lange_61217_S-0168-0017	72	PT157	5	blank	blank	blank
S-0168-0018	GCTTATTGCTTA	GTGTGYCAGCMGCCGCGGTAA	blank	Vancouver	stool	Control	blank	blank	34	30-50	Female	blank	blank	blank	blank	blank	blank	blank	blank	blank	blank	blank	blank	blank	blank	blank	blank	blank	blank	blank	blank	blank	blank	blank	blank	blank	blank	blank	blank	blank	CTRLA19	Lange_61217	Lange_61217_S-0168-0018	34	PT177	6	blank	blank	blank
S-0168-0019	GCCTTACGATAG	GTGTGYCAGCMGCCGCGGTAA	blank	Vancouver	stool	Control	blank	blank	70	51-70	Female	blank	blank	blank	blank	blank	blank	blank	blank	blank	blank	blank	blank	blank	blank	blank	blank	blank	blank	blank	blank	blank	blank	blank	blank	blank	blank	blank	blank	blank	CTRLA10B	Lange_61217	Lange_61217_S-0168-0019	54	PT178	7	blank	blank	blank
S-0168-0020	CCAGGGACTTCT	GTGTGYCAGCMGCCGCGGTAA	blank	Vancouver	stool	Control	blank	blank	42	30-50	Female	blank	blank	blank	blank	blank	blank	blank	blank	blank	blank	blank	blank	blank	blank	blank	blank	blank	blank	blank	blank	blank	blank	blank	blank	blank	blank	blank	blank	blank	CTRLA11	Lange_61217	Lange_61217_S-0168-0020	56	PT182	8	blank	blank	blank
S-0168-0021	CATAAATTCTTG	GTGTGYCAGCMGCCGCGGTAA	blank	Vancouver	stool	Control	blank	blank	35	30-50	Male	blank	blank	blank	blank	blank	blank	blank	blank	blank	blank	blank	blank	blank	blank	blank	blank	blank	blank	blank	blank	blank	blank	blank	blank	blank	blank	blank	blank	blank	CTRLA23	Lange_61217	Lange_61217_S-0168-0021	61	PT198	9	blank	blank	blank
S-0168-0022	GACCATGTAGTA	GTGTGYCAGCMGCCGCGGTAA	blank	Vancouver	stool	Control	blank	blank	54	51-70	Male	blank	blank	blank	blank	blank	blank	blank	blank	blank	blank	blank	blank	blank	blank	blank	blank	blank	blank	blank	blank	blank	blank	blank	blank	blank	blank	blank	blank	blank	CTRLA15	Lange_61217	Lange_61217_S-0168-0022	62	PT199	10	blank	blank	blank
S-0168-0023	ACGACCTACGCT	GTGTGYCAGCMGCCGCGGTAA	blank	Vancouver	stool	Control	blank	blank	70	51-70	Male	blank	blank	blank	blank	blank	blank	blank	blank	blank	blank	blank	blank	blank	blank	blank	blank	blank	blank	blank	blank	blank	blank	blank	blank	blank	blank	blank	blank	blank	CTRLA36	Lange_61217	Lange_61217_S-0168-0023	42	PT211	13	blank	blank	blank
S-0168-0024	ACAAGTGCTGCT	GTGTGYCAGCMGCCGCGGTAA	blank	Vancouver	stool	Control	blank	blank	65	51-70	Female	blank	blank	blank	blank	blank	blank	blank	blank	blank	blank	blank	blank	blank	blank	blank	blank	blank	blank	blank	blank	blank	blank	blank	blank	blank	blank	blank	blank	blank	CTRLA34	Lange_61217	Lange_61217_S-0168-0024	65	PT213	14	blank	blank	blank
S-0168-0026	CTGTAAAGGTTG	GTGTGYCAGCMGCCGCGGTAA	blank	Vancouver	stool	USD	blank	blank	58	51-70	Male	blank	blank	blank	blank	blank	blank	blank	blank	blank	blank	blank	blank	blank	blank	blank	blank	blank	blank	blank	blank	blank	blank	blank	blank	blank	blank	blank	blank	blank	PT207	Lange_61217	Lange_61217_S-0168-0026	43	CTRLA28	11	blank	blank	blank
S-0168-0027	CTTCGCGGATGT	GTGTGYCAGCMGCCGCGGTAA	blank	Vancouver	stool	USD	blank	blank	63	51-70	Male	blank	blank	blank	blank	blank	blank	blank	blank	blank	blank	blank	blank	blank	blank	blank	blank	blank	blank	blank	blank	blank	blank	blank	blank	blank	blank	blank	blank	blank	PT209	Lange_61217	Lange_61217_S-0168-0027	57	CTRLA29	12	blank	blank	blank
S-0168-0028	ACGGTGAAAGCG	GTGTGYCAGCMGCCGCGGTAA	blank	Vancouver	stool	USD	CaOx	blank	54	51-70	Male	blank	blank	blank	blank	blank	blank	blank	blank	blank	blank	blank	blank	blank	blank	blank	blank	blank	blank	blank	blank	blank	blank	blank	blank	blank	blank	blank	blank	blank	PT220	Lange_61217	Lange_61217_S-0168-0028	59	CTRLA32	15	blank	blank	blank
S-0168-0029	CACTCTCCGGCA	GTGTGYCAGCMGCCGCGGTAA	blank	Vancouver	stool	USD	CaOx	blank	61	51-70	Female	blank	blank	blank	blank	blank	blank	blank	blank	blank	blank	blank	blank	blank	blank	blank	blank	blank	blank	blank	blank	blank	blank	blank	blank	blank	blank	blank	blank	blank	PT223	Lange_61217	Lange_61217_S-0168-0029	68	CTRLA33	16	blank	blank	blank
S-0168-0030	CACAATACACCG	GTGTGYCAGCMGCCGCGGTAA	blank	Vancouver	stool	USD	CaOx	blank	43	30-50	Male	blank	blank	blank	blank	blank	blank	blank	blank	blank	blank	blank	blank	blank	blank	blank	blank	blank	blank	blank	blank	blank	blank	blank	blank	blank	blank	blank	blank	blank	PT231	Lange_61217	Lange_61217_S-0168-0030	45	CTRLA38	17	blank	blank	blank
S-0168-0031	GATGCGCAGGAC	GTGTGYCAGCMGCCGCGGTAA	blank	Vancouver	stool	Control	blank	blank	70	51-70	Female	blank	blank	blank	blank	blank	blank	blank	blank	blank	blank	blank	blank	blank	blank	blank	blank	blank	blank	blank	blank	blank	blank	blank	blank	blank	blank	blank	blank	blank	CTRLA28	Lange_61217	Lange_61217_S-0168-0031	48	PT207	11	blank	blank	blank
S-0168-0032	CAGATCCCAACC	GTGTGYCAGCMGCCGCGGTAA	blank	Vancouver	stool	Control	blank	blank	62	51-70	Female	blank	blank	blank	blank	blank	blank	blank	blank	blank	blank	blank	blank	blank	blank	blank	blank	blank	blank	blank	blank	blank	blank	blank	blank	blank	blank	blank	blank	blank	CTRLA29	Lange_61217	Lange_61217_S-0168-0032	62	PT209	12	blank	blank	blank
S-0168-0033	AGCACCGGTCTT	GTGTGYCAGCMGCCGCGGTAA	blank	Vancouver	stool	Control	blank	blank	63	51-70	Female	blank	blank	blank	blank	blank	blank	blank	blank	blank	blank	blank	blank	blank	blank	blank	blank	blank	blank	blank	blank	blank	blank	blank	blank	blank	blank	blank	blank	blank	CTRLA32	Lange_61217	Lange_61217_S-0168-0033	63	PT220	15	blank	blank	blank
S-0168-0034	GAATGCGTATAA	GTGTGYCAGCMGCCGCGGTAA	blank	Vancouver	stool	Control	blank	blank	69	51-70	Female	blank	blank	blank	blank	blank	blank	blank	blank	blank	blank	blank	blank	blank	blank	blank	blank	blank	blank	blank	blank	blank	blank	blank	blank	blank	blank	blank	blank	blank	CTRLA33	Lange_61217	Lange_61217_S-0168-0034	69	PT223	16	blank	blank	blank
S-0168-0035	AGTAGTTTCCTT	GTGTGYCAGCMGCCGCGGTAA	blank	Vancouver	stool	Control	blank	blank	42	30-50	Female	blank	blank	blank	blank	blank	blank	blank	blank	blank	blank	blank	blank	blank	blank	blank	blank	blank	blank	blank	blank	blank	blank	blank	blank	blank	blank	blank	blank	blank	CTRLA38	Lange_61217	Lange_61217_S-0168-0035	42	PT231	17	blank	blank	blank
SRR2970606	ATGGCCTGACTA	GTGTGYCAGCMGCCGCGGTAA	blank	Sutarwadi	stool	USD	blank	blank	blank	30-50	blank	blank	blank	blank	blank	blank	blank	blank	blank	blank	blank	blank	blank	blank	blank	blank	blank	blank	blank	blank	blank	blank	blank	blank	blank	blank	blank	blank	blank	blank	SRR2970606	Suryavanshi_2016	blank	32	blank	blank	blank	blank	blank
SRR2970607	CTTGGAGGCTTA	GTGTGYCAGCMGCCGCGGTAA	blank	Sutarwadi	stool	USD	blank	blank	blank	30-50	blank	blank	blank	blank	blank	blank	blank	blank	blank	blank	blank	blank	blank	blank	blank	blank	blank	blank	blank	blank	blank	blank	blank	blank	blank	blank	blank	blank	blank	blank	SRR2970607	Suryavanshi_2016	blank	32	blank	blank	blank	blank	blank
SRR2970608	TATCATATTACG	GTGTGYCAGCMGCCGCGGTAA	blank	Sutarwadi	stool	USD	blank	blank	blank	30-50	blank	blank	blank	blank	blank	blank	blank	blank	blank	blank	blank	blank	blank	blank	blank	blank	blank	blank	blank	blank	blank	blank	blank	blank	blank	blank	blank	blank	blank	blank	SRR2970608	Suryavanshi_2016	blank	34	blank	blank	blank	blank	blank
SRR2970614	CTATATTATCCG	GTGTGYCAGCMGCCGCGGTAA	blank	Sutarwadi	stool	USD	blank	blank	blank	30-50	blank	blank	blank	blank	blank	blank	blank	blank	blank	blank	blank	blank	blank	blank	blank	blank	blank	blank	blank	blank	blank	blank	blank	blank	blank	blank	blank	blank	blank	blank	SRR2970614	Suryavanshi_2016	blank	50	blank	blank	blank	blank	blank
SRR2970615	ACCGAACAATCC	GTGTGYCAGCMGCCGCGGTAA	blank	Sutarwadi	stool	USD	blank	blank	blank	<30	blank	blank	blank	blank	blank	blank	blank	blank	blank	blank	blank	blank	blank	blank	blank	blank	blank	blank	blank	blank	blank	blank	blank	blank	blank	blank	blank	blank	blank	blank	SRR2970615	Suryavanshi_2016	blank	29	blank	blank	blank	blank	blank
SRR2970617	ACGGTACCCTAC	GTGTGYCAGCMGCCGCGGTAA	blank	Sutarwadi	stool	USD	blank	blank	blank	30-50	blank	blank	blank	blank	blank	blank	blank	blank	blank	blank	blank	blank	blank	blank	blank	blank	blank	blank	blank	blank	blank	blank	blank	blank	blank	blank	blank	blank	blank	blank	SRR2970617	Suryavanshi_2016	blank	32	blank	blank	blank	blank	blank
SRR2970618	TGAGTCATTGAG	GTGTGYCAGCMGCCGCGGTAA	blank	Sutarwadi	stool	USD	blank	blank	blank	30-50	blank	blank	blank	blank	blank	blank	blank	blank	blank	blank	blank	blank	blank	blank	blank	blank	blank	blank	blank	blank	blank	blank	blank	blank	blank	blank	blank	blank	blank	blank	SRR2970618	Suryavanshi_2016	blank	32	blank	blank	blank	blank	blank
SRR2970620	ACCTACTTGTCT	GTGTGYCAGCMGCCGCGGTAA	blank	Sutarwadi	stool	USD	blank	blank	blank	30-50	blank	blank	blank	blank	blank	blank	blank	blank	blank	blank	blank	blank	blank	blank	blank	blank	blank	blank	blank	blank	blank	blank	blank	blank	blank	blank	blank	blank	blank	blank	SRR2970620	Suryavanshi_2016	blank	31	blank	blank	blank	blank	blank
SRR2970621	ACTGTGACGTCC	GTGTGYCAGCMGCCGCGGTAA	blank	Sutarwadi	stool	USD	blank	blank	blank	30-50	blank	blank	blank	blank	blank	blank	blank	blank	blank	blank	blank	blank	blank	blank	blank	blank	blank	blank	blank	blank	blank	blank	blank	blank	blank	blank	blank	blank	blank	blank	SRR2970621	Suryavanshi_2016	blank	36	blank	blank	blank	blank	blank
SRR2970622	CTCTGAGGTAAC	GTGTGYCAGCMGCCGCGGTAA	blank	Sutarwadi	stool	USD	blank	blank	blank	30-50	blank	blank	blank	blank	blank	blank	blank	blank	blank	blank	blank	blank	blank	blank	blank	blank	blank	blank	blank	blank	blank	blank	blank	blank	blank	blank	blank	blank	blank	blank	SRR2970622	Suryavanshi_2016	blank	43	blank	blank	blank	blank	blank
SRR2970624	CATGTCTTCCAT	GTGTGYCAGCMGCCGCGGTAA	blank	Sutarwadi	stool	USD	blank	blank	blank	30-50	blank	blank	blank	blank	blank	blank	blank	blank	blank	blank	blank	blank	blank	blank	blank	blank	blank	blank	blank	blank	blank	blank	blank	blank	blank	blank	blank	blank	blank	blank	SRR2970624	Suryavanshi_2016	blank	37	blank	blank	blank	blank	blank
SRR2970629	AACAGTAAACAA	GTGTGYCAGCMGCCGCGGTAA	blank	Sutarwadi	stool	USD	blank	blank	blank	30-50	blank	blank	blank	blank	blank	blank	blank	blank	blank	blank	blank	blank	blank	blank	blank	blank	blank	blank	blank	blank	blank	blank	blank	blank	blank	blank	blank	blank	blank	blank	SRR2970629	Suryavanshi_2016	blank	50	blank	blank	blank	blank	blank
SRR2970630	GTTCATTAAACT	GTGTGYCAGCMGCCGCGGTAA	blank	Sutarwadi	stool	USD	blank	blank	blank	30-50	blank	blank	blank	blank	blank	blank	blank	blank	blank	blank	blank	blank	blank	blank	blank	blank	blank	blank	blank	blank	blank	blank	blank	blank	blank	blank	blank	blank	blank	blank	SRR2970630	Suryavanshi_2016	blank	32	blank	blank	blank	blank	blank
SRR2970631	GTGCCGGCCGAC	GTGTGYCAGCMGCCGCGGTAA	blank	Sutarwadi	stool	USD	blank	blank	blank	<30	blank	blank	blank	blank	blank	blank	blank	blank	blank	blank	blank	blank	blank	blank	blank	blank	blank	blank	blank	blank	blank	blank	blank	blank	blank	blank	blank	blank	blank	blank	SRR2970631	Suryavanshi_2016	blank	28	blank	blank	blank	blank	blank
SRR2970638	CCTTGACCGATG	GTGTGYCAGCMGCCGCGGTAA	blank	Sutarwadi	stool	USD	blank	blank	blank	<30	blank	blank	blank	blank	blank	blank	blank	blank	blank	blank	blank	blank	blank	blank	blank	blank	blank	blank	blank	blank	blank	blank	blank	blank	blank	blank	blank	blank	blank	blank	SRR2970638	Suryavanshi_2016	blank	29	blank	blank	blank	blank	blank
SRR2970670	CAAACTGCGTTG	GTGTGYCAGCMGCCGCGGTAA	blank	Sutarwadi	stool	USD	blank	blank	blank	30-50	blank	blank	blank	blank	blank	blank	blank	blank	blank	blank	blank	blank	blank	blank	blank	blank	blank	blank	blank	blank	blank	blank	blank	blank	blank	blank	blank	blank	blank	blank	SRR2970670	Suryavanshi_2016	blank	50	blank	blank	blank	blank	blank
SRR2970736	TCGAGAGTTTGC	GTGTGYCAGCMGCCGCGGTAA	blank	Sutarwadi	stool	USD	blank	blank	blank	<30	blank	blank	blank	blank	blank	blank	blank	blank	blank	blank	blank	blank	blank	blank	blank	blank	blank	blank	blank	blank	blank	blank	blank	blank	blank	blank	blank	blank	blank	blank	SRR2970736	Suryavanshi_2016	blank	22	blank	blank	blank	blank	blank
SRR2970784	CGACACGGAGAA	GTGTGYCAGCMGCCGCGGTAA	blank	Sutarwadi	stool	USD	blank	blank	blank	30-50	blank	blank	blank	blank	blank	blank	blank	blank	blank	blank	blank	blank	blank	blank	blank	blank	blank	blank	blank	blank	blank	blank	blank	blank	blank	blank	blank	blank	blank	blank	SRR2970784	Suryavanshi_2016	blank	37	blank	blank	blank	blank	blank
SRR2970785	TCCACAGGGTTC	GTGTGYCAGCMGCCGCGGTAA	blank	Sutarwadi	stool	USD	blank	blank	blank	<30	blank	blank	blank	blank	blank	blank	blank	blank	blank	blank	blank	blank	blank	blank	blank	blank	blank	blank	blank	blank	blank	blank	blank	blank	blank	blank	blank	blank	blank	blank	SRR2970785	Suryavanshi_2016	blank	28	blank	blank	blank	blank	blank
SRR2970813	GGAGAACGACAC	GTGTGYCAGCMGCCGCGGTAA	blank	Sutarwadi	stool	USD	blank	blank	blank	30-50	blank	blank	blank	blank	blank	blank	blank	blank	blank	blank	blank	blank	blank	blank	blank	blank	blank	blank	blank	blank	blank	blank	blank	blank	blank	blank	blank	blank	blank	blank	SRR2970813	Suryavanshi_2016	blank	43	blank	blank	blank	blank	blank
SRR2970814	CCTACCATTGTT	GTGTGYCAGCMGCCGCGGTAA	blank	Sutarwadi	stool	USD	blank	blank	blank	30-50	blank	blank	blank	blank	blank	blank	blank	blank	blank	blank	blank	blank	blank	blank	blank	blank	blank	blank	blank	blank	blank	blank	blank	blank	blank	blank	blank	blank	blank	blank	SRR2970814	Suryavanshi_2016	blank	50	blank	blank	blank	blank	blank
SRR2970817	TCCGGCGGGCAA	GTGTGYCAGCMGCCGCGGTAA	blank	Sutarwadi	stool	USD	blank	blank	blank	30-50	blank	blank	blank	blank	blank	blank	blank	blank	blank	blank	blank	blank	blank	blank	blank	blank	blank	blank	blank	blank	blank	blank	blank	blank	blank	blank	blank	blank	blank	blank	SRR2970817	Suryavanshi_2016	blank	45	blank	blank	blank	blank	blank
SRR2970818	TAATCCATAATC	GTGTGYCAGCMGCCGCGGTAA	blank	Sutarwadi	stool	USD	blank	blank	blank	30-50	blank	blank	blank	blank	blank	blank	blank	blank	blank	blank	blank	blank	blank	blank	blank	blank	blank	blank	blank	blank	blank	blank	blank	blank	blank	blank	blank	blank	blank	blank	SRR2970818	Suryavanshi_2016	blank	41	blank	blank	blank	blank	blank
SRR2970819	CCTCCGTCATGG	GTGTGYCAGCMGCCGCGGTAA	blank	Sutarwadi	stool	USD	blank	blank	blank	30-50	blank	blank	blank	blank	blank	blank	blank	blank	blank	blank	blank	blank	blank	blank	blank	blank	blank	blank	blank	blank	blank	blank	blank	blank	blank	blank	blank	blank	blank	blank	SRR2970819	Suryavanshi_2016	blank	43	blank	blank	blank	blank	blank
SRR2970822	TTCGATGCCGCA	GTGTGYCAGCMGCCGCGGTAA	blank	Sutarwadi	stool	Control	blank	blank	blank	30-50	blank	blank	blank	blank	blank	blank	blank	blank	blank	blank	blank	blank	blank	blank	blank	blank	blank	blank	blank	blank	blank	blank	blank	blank	blank	blank	blank	blank	blank	blank	SRR2970822	Suryavanshi_2016	blank	38	blank	blank	blank	blank	blank
SRR2970826	AGAGGGTGATCG	GTGTGYCAGCMGCCGCGGTAA	blank	Sutarwadi	stool	Control	blank	blank	blank	30-50	blank	blank	blank	blank	blank	blank	blank	blank	blank	blank	blank	blank	blank	blank	blank	blank	blank	blank	blank	blank	blank	blank	blank	blank	blank	blank	blank	blank	blank	blank	SRR2970826	Suryavanshi_2016	blank	42	blank	blank	blank	blank	blank
SRR2970827	AGCTCTAGAAAC	GTGTGYCAGCMGCCGCGGTAA	blank	Sutarwadi	stool	Control	blank	blank	blank	51-70	blank	blank	blank	blank	blank	blank	blank	blank	blank	blank	blank	blank	blank	blank	blank	blank	blank	blank	blank	blank	blank	blank	blank	blank	blank	blank	blank	blank	blank	blank	SRR2970827	Suryavanshi_2016	blank	52	blank	blank	blank	blank	blank
SRR2970830	CTGACACGAATA	GTGTGYCAGCMGCCGCGGTAA	blank	Sutarwadi	stool	Control	blank	blank	blank	<30	blank	blank	blank	blank	blank	blank	blank	blank	blank	blank	blank	blank	blank	blank	blank	blank	blank	blank	blank	blank	blank	blank	blank	blank	blank	blank	blank	blank	blank	blank	SRR2970830	Suryavanshi_2016	blank	25	blank	blank	blank	blank	blank
SRR2970831	GCTGCCCACCTA	GTGTGYCAGCMGCCGCGGTAA	blank	Sutarwadi	stool	Control	blank	blank	blank	30-50	blank	blank	blank	blank	blank	blank	blank	blank	blank	blank	blank	blank	blank	blank	blank	blank	blank	blank	blank	blank	blank	blank	blank	blank	blank	blank	blank	blank	blank	blank	SRR2970831	Suryavanshi_2016	blank	32	blank	blank	blank	blank	blank
SRR2970832	GCGTTTGCTAGC	GTGTGYCAGCMGCCGCGGTAA	blank	Sutarwadi	stool	Control	blank	blank	blank	30-50	blank	blank	blank	blank	blank	blank	blank	blank	blank	blank	blank	blank	blank	blank	blank	blank	blank	blank	blank	blank	blank	blank	blank	blank	blank	blank	blank	blank	blank	blank	SRR2970832	Suryavanshi_2016	blank	36	blank	blank	blank	blank	blank
SRR2970833	AGATCGTGCCTA	GTGTGYCAGCMGCCGCGGTAA	blank	Sutarwadi	stool	Control	blank	blank	blank	30-50	blank	blank	blank	blank	blank	blank	blank	blank	blank	blank	blank	blank	blank	blank	blank	blank	blank	blank	blank	blank	blank	blank	blank	blank	blank	blank	blank	blank	blank	blank	SRR2970833	Suryavanshi_2016	blank	45	blank	blank	blank	blank	blank
SRR2970834	AATTAATATGTA	GTGTGYCAGCMGCCGCGGTAA	blank	Sutarwadi	stool	Control	blank	blank	blank	30-50	blank	blank	blank	blank	blank	blank	blank	blank	blank	blank	blank	blank	blank	blank	blank	blank	blank	blank	blank	blank	blank	blank	blank	blank	blank	blank	blank	blank	blank	blank	SRR2970834	Suryavanshi_2016	blank	37	blank	blank	blank	blank	blank
SRR2970844	CATTTCGCACTT	GTGTGYCAGCMGCCGCGGTAA	blank	Sutarwadi	stool	Control	blank	blank	blank	51-70	blank	blank	blank	blank	blank	blank	blank	blank	blank	blank	blank	blank	blank	blank	blank	blank	blank	blank	blank	blank	blank	blank	blank	blank	blank	blank	blank	blank	blank	blank	SRR2970844	Suryavanshi_2016	blank	51	blank	blank	blank	blank	blank
SRR2970846	ACATGATATTCT	GTGTGYCAGCMGCCGCGGTAA	blank	Sutarwadi	stool	Control	blank	blank	blank	30-50	blank	blank	blank	blank	blank	blank	blank	blank	blank	blank	blank	blank	blank	blank	blank	blank	blank	blank	blank	blank	blank	blank	blank	blank	blank	blank	blank	blank	blank	blank	SRR2970846	Suryavanshi_2016	blank	32	blank	blank	blank	blank	blank
SRR2970870	GCAACGAACGAG	GTGTGYCAGCMGCCGCGGTAA	blank	Sutarwadi	stool	Control	blank	blank	blank	<30	blank	blank	blank	blank	blank	blank	blank	blank	blank	blank	blank	blank	blank	blank	blank	blank	blank	blank	blank	blank	blank	blank	blank	blank	blank	blank	blank	blank	blank	blank	SRR2970870	Suryavanshi_2016	blank	28	blank	blank	blank	blank	blank
SRR2970872	GCAAGCTGTCTC	GTGTGYCAGCMGCCGCGGTAA	blank	Sutarwadi	stool	Control	blank	blank	blank	<30	blank	blank	blank	blank	blank	blank	blank	blank	blank	blank	blank	blank	blank	blank	blank	blank	blank	blank	blank	blank	blank	blank	blank	blank	blank	blank	blank	blank	blank	blank	SRR2970872	Suryavanshi_2016	blank	29	blank	blank	blank	blank	blank
SRR2970901	TCGTTATTCAGT	GTGTGYCAGCMGCCGCGGTAA	blank	Sutarwadi	stool	Control	blank	blank	blank	30-50	blank	blank	blank	blank	blank	blank	blank	blank	blank	blank	blank	blank	blank	blank	blank	blank	blank	blank	blank	blank	blank	blank	blank	blank	blank	blank	blank	blank	blank	blank	SRR2970901	Suryavanshi_2016	blank	40	blank	blank	blank	blank	blank
SRR2970902	GGATACTCGCAT	GTGTGYCAGCMGCCGCGGTAA	blank	Sutarwadi	stool	Control	blank	blank	blank	<30	blank	blank	blank	blank	blank	blank	blank	blank	blank	blank	blank	blank	blank	blank	blank	blank	blank	blank	blank	blank	blank	blank	blank	blank	blank	blank	blank	blank	blank	blank	SRR2970902	Suryavanshi_2016	blank	22	blank	blank	blank	blank	blank
SRR2970909	AATGTTCAACTT	GTGTGYCAGCMGCCGCGGTAA	blank	Sutarwadi	stool	Control	blank	blank	blank	<30	blank	blank	blank	blank	blank	blank	blank	blank	blank	blank	blank	blank	blank	blank	blank	blank	blank	blank	blank	blank	blank	blank	blank	blank	blank	blank	blank	blank	blank	blank	SRR2970909	Suryavanshi_2016	blank	27	blank	blank	blank	blank	blank
SRR5446064	blank	blank	blank	Nanning	stool	Control	blank	blank	blank	blank	blank	blank	blank	blank	blank	blank	blank	blank	blank	blank	blank	blank	blank	blank	blank	blank	blank	blank	blank	blank	blank	blank	blank	blank	blank	blank	blank	blank	blank	blank	blank	Tang_2018	SRR5446064_Tang_2018	blank	blank	blank	SRS2122889	H13	AMPLICON
SRR5446065	blank	blank	blank	Nanning	stool	Control	blank	blank	blank	blank	blank	blank	blank	blank	blank	blank	blank	blank	blank	blank	blank	blank	blank	blank	blank	blank	blank	blank	blank	blank	blank	blank	blank	blank	blank	blank	blank	blank	blank	blank	blank	Tang_2018	SRR5446065_Tang_2018	blank	blank	blank	SRS2122890	H12	AMPLICON
SRR5446066	blank	blank	blank	Nanning	stool	Control	blank	blank	blank	blank	blank	blank	blank	blank	blank	blank	blank	blank	blank	blank	blank	blank	blank	blank	blank	blank	blank	blank	blank	blank	blank	blank	blank	blank	blank	blank	blank	blank	blank	blank	blank	Tang_2018	SRR5446066_Tang_2018	blank	blank	blank	SRS2122891	H11	AMPLICON
SRR5446067	blank	blank	blank	Nanning	stool	Control	blank	blank	blank	blank	blank	blank	blank	blank	blank	blank	blank	blank	blank	blank	blank	blank	blank	blank	blank	blank	blank	blank	blank	blank	blank	blank	blank	blank	blank	blank	blank	blank	blank	blank	blank	Tang_2018	SRR5446067_Tang_2018	blank	blank	blank	SRS2122893	H10	AMPLICON
SRR5446068	blank	blank	blank	Nanning	stool	Control	blank	blank	blank	blank	blank	blank	blank	blank	blank	blank	blank	blank	blank	blank	blank	blank	blank	blank	blank	blank	blank	blank	blank	blank	blank	blank	blank	blank	blank	blank	blank	blank	blank	blank	blank	Tang_2018	SRR5446068_Tang_2018	blank	blank	blank	SRS2122892	H09	AMPLICON
SRR5446069	blank	blank	blank	Nanning	stool	Control	blank	blank	blank	blank	blank	blank	blank	blank	blank	blank	blank	blank	blank	blank	blank	blank	blank	blank	blank	blank	blank	blank	blank	blank	blank	blank	blank	blank	blank	blank	blank	blank	blank	blank	blank	Tang_2018	SRR5446069_Tang_2018	blank	blank	blank	SRS2122894	H08	AMPLICON
SRR5446070	blank	blank	blank	Nanning	stool	Control	blank	blank	blank	blank	blank	blank	blank	blank	blank	blank	blank	blank	blank	blank	blank	blank	blank	blank	blank	blank	blank	blank	blank	blank	blank	blank	blank	blank	blank	blank	blank	blank	blank	blank	blank	Tang_2018	SRR5446070_Tang_2018	blank	blank	blank	SRS2122895	H07	AMPLICON
SRR5446071	blank	blank	blank	Nanning	stool	Control	blank	blank	blank	blank	blank	blank	blank	blank	blank	blank	blank	blank	blank	blank	blank	blank	blank	blank	blank	blank	blank	blank	blank	blank	blank	blank	blank	blank	blank	blank	blank	blank	blank	blank	blank	Tang_2018	SRR5446071_Tang_2018	blank	blank	blank	SRS2122897	H06	AMPLICON
SRR5446072	blank	blank	blank	Nanning	stool	Control	blank	blank	blank	blank	blank	blank	blank	blank	blank	blank	blank	blank	blank	blank	blank	blank	blank	blank	blank	blank	blank	blank	blank	blank	blank	blank	blank	blank	blank	blank	blank	blank	blank	blank	blank	Tang_2018	SRR5446072_Tang_2018	blank	blank	blank	SRS2122896	H05	AMPLICON
SRR5446073	blank	blank	blank	Nanning	stool	Control	blank	blank	blank	blank	blank	blank	blank	blank	blank	blank	blank	blank	blank	blank	blank	blank	blank	blank	blank	blank	blank	blank	blank	blank	blank	blank	blank	blank	blank	blank	blank	blank	blank	blank	blank	Tang_2018	SRR5446073_Tang_2018	blank	blank	blank	SRS2122898	H04	AMPLICON
SRR5446074	blank	blank	blank	Nanning	stool	Control	blank	blank	blank	blank	blank	blank	blank	blank	blank	blank	blank	blank	blank	blank	blank	blank	blank	blank	blank	blank	blank	blank	blank	blank	blank	blank	blank	blank	blank	blank	blank	blank	blank	blank	blank	Tang_2018	SRR5446074_Tang_2018	blank	blank	blank	SRS2122900	H03	AMPLICON
SRR5446075	blank	blank	blank	Nanning	stool	Control	blank	blank	blank	blank	blank	blank	blank	blank	blank	blank	blank	blank	blank	blank	blank	blank	blank	blank	blank	blank	blank	blank	blank	blank	blank	blank	blank	blank	blank	blank	blank	blank	blank	blank	blank	Tang_2018	SRR5446075_Tang_2018	blank	blank	blank	SRS2122899	H02	AMPLICON
SRR5446076	blank	blank	blank	Nanning	stool	Control	blank	blank	blank	blank	blank	blank	blank	blank	blank	blank	blank	blank	blank	blank	blank	blank	blank	blank	blank	blank	blank	blank	blank	blank	blank	blank	blank	blank	blank	blank	blank	blank	blank	blank	blank	Tang_2018	SRR5446076_Tang_2018	blank	blank	blank	SRS2122901	H01	AMPLICON
SRR5446077	blank	blank	blank	Nanning	stool	USD	blank	blank	blank	blank	blank	blank	blank	blank	blank	blank	blank	blank	blank	blank	blank	blank	blank	blank	blank	blank	blank	blank	blank	blank	blank	blank	blank	blank	blank	blank	blank	blank	blank	blank	blank	Tang_2018	SRR5446077_Tang_2018	blank	blank	blank	SRS2122902	K13	AMPLICON
SRR5446078	blank	blank	blank	Nanning	stool	USD	blank	blank	blank	blank	blank	blank	blank	blank	blank	blank	blank	blank	blank	blank	blank	blank	blank	blank	blank	blank	blank	blank	blank	blank	blank	blank	blank	blank	blank	blank	blank	blank	blank	blank	blank	Tang_2018	SRR5446078_Tang_2018	blank	blank	blank	SRS2122904	K12	AMPLICON
SRR5446079	blank	blank	blank	Nanning	stool	USD	blank	blank	blank	blank	blank	blank	blank	blank	blank	blank	blank	blank	blank	blank	blank	blank	blank	blank	blank	blank	blank	blank	blank	blank	blank	blank	blank	blank	blank	blank	blank	blank	blank	blank	blank	Tang_2018	SRR5446079_Tang_2018	blank	blank	blank	SRS2122903	K11	AMPLICON
SRR5446080	blank	blank	blank	Nanning	stool	USD	blank	blank	blank	blank	blank	blank	blank	blank	blank	blank	blank	blank	blank	blank	blank	blank	blank	blank	blank	blank	blank	blank	blank	blank	blank	blank	blank	blank	blank	blank	blank	blank	blank	blank	blank	Tang_2018	SRR5446080_Tang_2018	blank	blank	blank	SRS2122905	K10	AMPLICON
SRR5446081	blank	blank	blank	Nanning	stool	USD	blank	blank	blank	blank	blank	blank	blank	blank	blank	blank	blank	blank	blank	blank	blank	blank	blank	blank	blank	blank	blank	blank	blank	blank	blank	blank	blank	blank	blank	blank	blank	blank	blank	blank	blank	Tang_2018	SRR5446081_Tang_2018	blank	blank	blank	SRS2122906	K09	AMPLICON
SRR5446082	blank	blank	blank	Nanning	stool	USD	blank	blank	blank	blank	blank	blank	blank	blank	blank	blank	blank	blank	blank	blank	blank	blank	blank	blank	blank	blank	blank	blank	blank	blank	blank	blank	blank	blank	blank	blank	blank	blank	blank	blank	blank	Tang_2018	SRR5446082_Tang_2018	blank	blank	blank	SRS2122907	K08	AMPLICON
SRR5446083	blank	blank	blank	Nanning	stool	USD	blank	blank	blank	blank	blank	blank	blank	blank	blank	blank	blank	blank	blank	blank	blank	blank	blank	blank	blank	blank	blank	blank	blank	blank	blank	blank	blank	blank	blank	blank	blank	blank	blank	blank	blank	Tang_2018	SRR5446083_Tang_2018	blank	blank	blank	SRS2122908	K07	AMPLICON
SRR5446084	blank	blank	blank	Nanning	stool	USD	blank	blank	blank	blank	blank	blank	blank	blank	blank	blank	blank	blank	blank	blank	blank	blank	blank	blank	blank	blank	blank	blank	blank	blank	blank	blank	blank	blank	blank	blank	blank	blank	blank	blank	blank	Tang_2018	SRR5446084_Tang_2018	blank	blank	blank	SRS2122909	K06	AMPLICON
SRR5446085	blank	blank	blank	Nanning	stool	USD	blank	blank	blank	blank	blank	blank	blank	blank	blank	blank	blank	blank	blank	blank	blank	blank	blank	blank	blank	blank	blank	blank	blank	blank	blank	blank	blank	blank	blank	blank	blank	blank	blank	blank	blank	Tang_2018	SRR5446085_Tang_2018	blank	blank	blank	SRS2122910	K05	AMPLICON
SRR5446086	blank	blank	blank	Nanning	stool	USD	blank	blank	blank	blank	blank	blank	blank	blank	blank	blank	blank	blank	blank	blank	blank	blank	blank	blank	blank	blank	blank	blank	blank	blank	blank	blank	blank	blank	blank	blank	blank	blank	blank	blank	blank	Tang_2018	SRR5446086_Tang_2018	blank	blank	blank	SRS2122911	K04	AMPLICON
SRR5446087	blank	blank	blank	Nanning	stool	USD	blank	blank	blank	blank	blank	blank	blank	blank	blank	blank	blank	blank	blank	blank	blank	blank	blank	blank	blank	blank	blank	blank	blank	blank	blank	blank	blank	blank	blank	blank	blank	blank	blank	blank	blank	Tang_2018	SRR5446087_Tang_2018	blank	blank	blank	SRS2122912	K03	AMPLICON
SRR5446088	blank	blank	blank	Nanning	stool	USD	blank	blank	blank	blank	blank	blank	blank	blank	blank	blank	blank	blank	blank	blank	blank	blank	blank	blank	blank	blank	blank	blank	blank	blank	blank	blank	blank	blank	blank	blank	blank	blank	blank	blank	blank	Tang_2018	SRR5446088_Tang_2018	blank	blank	blank	SRS2122914	K02	AMPLICON
SRR5446089	blank	blank	blank	Nanning	stool	USD	blank	blank	blank	blank	blank	blank	blank	blank	blank	blank	blank	blank	blank	blank	blank	blank	blank	blank	blank	blank	blank	blank	blank	blank	blank	blank	blank	blank	blank	blank	blank	blank	blank	blank	blank	Tang_2018	SRR5446089_Tang_2018	blank	blank	blank	SRS2122913	K01	AMPLICON
SRX3402646	blank	blank	blank	Parma	stool	Control	blank	blank	blank	blank	blank	blank	blank	blank	blank	blank	blank	blank	blank	blank	blank	blank	blank	blank	blank	blank	blank	blank	blank	blank	blank	blank	blank	blank	blank	blank	blank	blank	blank	blank	blank	blank	blank	blank	blank	blank	blank	blank	blank
SRX3402647	blank	blank	blank	Parma	stool	Control	blank	blank	blank	blank	blank	blank	blank	blank	blank	blank	blank	blank	blank	blank	blank	blank	blank	blank	blank	blank	blank	blank	blank	blank	blank	blank	blank	blank	blank	blank	blank	blank	blank	blank	blank	blank	blank	blank	blank	blank	blank	blank	blank
SRX3402648	blank	blank	blank	Parma	stool	Control	blank	blank	blank	blank	blank	blank	blank	blank	blank	blank	blank	blank	blank	blank	blank	blank	blank	blank	blank	blank	blank	blank	blank	blank	blank	blank	blank	blank	blank	blank	blank	blank	blank	blank	blank	blank	blank	blank	blank	blank	blank	blank	blank
SRX3402649	blank	blank	blank	Parma	stool	Control	blank	blank	blank	blank	blank	blank	blank	blank	blank	blank	blank	blank	blank	blank	blank	blank	blank	blank	blank	blank	blank	blank	blank	blank	blank	blank	blank	blank	blank	blank	blank	blank	blank	blank	blank	blank	blank	blank	blank	blank	blank	blank	blank
SRX3402650	blank	blank	blank	Parma	stool	Control	blank	blank	blank	blank	blank	blank	blank	blank	blank	blank	blank	blank	blank	blank	blank	blank	blank	blank	blank	blank	blank	blank	blank	blank	blank	blank	blank	blank	blank	blank	blank	blank	blank	blank	blank	blank	blank	blank	blank	blank	blank	blank	blank
SRX3402651	blank	blank	blank	Parma	stool	Control	blank	blank	blank	blank	blank	blank	blank	blank	blank	blank	blank	blank	blank	blank	blank	blank	blank	blank	blank	blank	blank	blank	blank	blank	blank	blank	blank	blank	blank	blank	blank	blank	blank	blank	blank	blank	blank	blank	blank	blank	blank	blank	blank
SRX3402652	blank	blank	blank	Parma	stool	Control	blank	blank	blank	blank	blank	blank	blank	blank	blank	blank	blank	blank	blank	blank	blank	blank	blank	blank	blank	blank	blank	blank	blank	blank	blank	blank	blank	blank	blank	blank	blank	blank	blank	blank	blank	blank	blank	blank	blank	blank	blank	blank	blank
SRX3402653	blank	blank	blank	Parma	stool	Control	blank	blank	blank	blank	blank	blank	blank	blank	blank	blank	blank	blank	blank	blank	blank	blank	blank	blank	blank	blank	blank	blank	blank	blank	blank	blank	blank	blank	blank	blank	blank	blank	blank	blank	blank	blank	blank	blank	blank	blank	blank	blank	blank
SRX3402654	blank	blank	blank	Parma	stool	USD	blank	blank	blank	blank	blank	blank	blank	blank	blank	blank	blank	blank	blank	blank	blank	blank	blank	blank	blank	blank	blank	blank	blank	blank	blank	blank	blank	blank	blank	blank	blank	blank	blank	blank	blank	blank	blank	blank	blank	blank	blank	blank	blank
SRX3402655	blank	blank	blank	Parma	stool	USD	blank	blank	blank	blank	blank	blank	blank	blank	blank	blank	blank	blank	blank	blank	blank	blank	blank	blank	blank	blank	blank	blank	blank	blank	blank	blank	blank	blank	blank	blank	blank	blank	blank	blank	blank	blank	blank	blank	blank	blank	blank	blank	blank
SRX3402656	blank	blank	blank	Parma	stool	USD	blank	blank	blank	blank	blank	blank	blank	blank	blank	blank	blank	blank	blank	blank	blank	blank	blank	blank	blank	blank	blank	blank	blank	blank	blank	blank	blank	blank	blank	blank	blank	blank	blank	blank	blank	blank	blank	blank	blank	blank	blank	blank	blank
SRX3402657	blank	blank	blank	Parma	stool	USD	blank	blank	blank	blank	blank	blank	blank	blank	blank	blank	blank	blank	blank	blank	blank	blank	blank	blank	blank	blank	blank	blank	blank	blank	blank	blank	blank	blank	blank	blank	blank	blank	blank	blank	blank	blank	blank	blank	blank	blank	blank	blank	blank
SRX3402658	blank	blank	blank	Parma	stool	USD	blank	blank	blank	blank	blank	blank	blank	blank	blank	blank	blank	blank	blank	blank	blank	blank	blank	blank	blank	blank	blank	blank	blank	blank	blank	blank	blank	blank	blank	blank	blank	blank	blank	blank	blank	blank	blank	blank	blank	blank	blank	blank	blank
SRX3402659	blank	blank	blank	Parma	stool	USD	blank	blank	blank	blank	blank	blank	blank	blank	blank	blank	blank	blank	blank	blank	blank	blank	blank	blank	blank	blank	blank	blank	blank	blank	blank	blank	blank	blank	blank	blank	blank	blank	blank	blank	blank	blank	blank	blank	blank	blank	blank	blank	blank
SRX3402660	blank	blank	blank	Parma	stool	USD	blank	blank	blank	blank	blank	blank	blank	blank	blank	blank	blank	blank	blank	blank	blank	blank	blank	blank	blank	blank	blank	blank	blank	blank	blank	blank	blank	blank	blank	blank	blank	blank	blank	blank	blank	blank	blank	blank	blank	blank	blank	blank	blank
SRX3402661	blank	blank	blank	Parma	stool	USD	blank	blank	blank	blank	blank	blank	blank	blank	blank	blank	blank	blank	blank	blank	blank	blank	blank	blank	blank	blank	blank	blank	blank	blank	blank	blank	blank	blank	blank	blank	blank	blank	blank	blank	blank	blank	blank	blank	blank	blank	blank	blank	blank
SRX3402662	blank	blank	blank	Parma	stool	USD	blank	blank	blank	blank	blank	blank	blank	blank	blank	blank	blank	blank	blank	blank	blank	blank	blank	blank	blank	blank	blank	blank	blank	blank	blank	blank	blank	blank	blank	blank	blank	blank	blank	blank	blank	blank	blank	blank	blank	blank	blank	blank	blank
SRX3402663	blank	blank	blank	Parma	stool	USD	blank	blank	blank	blank	blank	blank	blank	blank	blank	blank	blank	blank	blank	blank	blank	blank	blank	blank	blank	blank	blank	blank	blank	blank	blank	blank	blank	blank	blank	blank	blank	blank	blank	blank	blank	blank	blank	blank	blank	blank	blank	blank	blank
SRX3402664	blank	blank	blank	Parma	stool	USD	blank	blank	blank	blank	blank	blank	blank	blank	blank	blank	blank	blank	blank	blank	blank	blank	blank	blank	blank	blank	blank	blank	blank	blank	blank	blank	blank	blank	blank	blank	blank	blank	blank	blank	blank	blank	blank	blank	blank	blank	blank	blank	blank
SRX3402665	blank	blank	blank	Parma	stool	USD	blank	blank	blank	blank	blank	blank	blank	blank	blank	blank	blank	blank	blank	blank	blank	blank	blank	blank	blank	blank	blank	blank	blank	blank	blank	blank	blank	blank	blank	blank	blank	blank	blank	blank	blank	blank	blank	blank	blank	blank	blank	blank	blank
SRX3402666	blank	blank	blank	Parma	stool	Control	blank	blank	blank	blank	blank	blank	blank	blank	blank	blank	blank	blank	blank	blank	blank	blank	blank	blank	blank	blank	blank	blank	blank	blank	blank	blank	blank	blank	blank	blank	blank	blank	blank	blank	blank	blank	blank	blank	blank	blank	blank	blank	blank
SRX3402667	blank	blank	blank	Parma	stool	Control	blank	blank	blank	blank	blank	blank	blank	blank	blank	blank	blank	blank	blank	blank	blank	blank	blank	blank	blank	blank	blank	blank	blank	blank	blank	blank	blank	blank	blank	blank	blank	blank	blank	blank	blank	blank	blank	blank	blank	blank	blank	blank	blank
SRX3402668	blank	blank	blank	Parma	stool	Control	blank	blank	blank	blank	blank	blank	blank	blank	blank	blank	blank	blank	blank	blank	blank	blank	blank	blank	blank	blank	blank	blank	blank	blank	blank	blank	blank	blank	blank	blank	blank	blank	blank	blank	blank	blank	blank	blank	blank	blank	blank	blank	blank
SRX3402669	blank	blank	blank	Parma	stool	Control	blank	blank	blank	blank	blank	blank	blank	blank	blank	blank	blank	blank	blank	blank	blank	blank	blank	blank	blank	blank	blank	blank	blank	blank	blank	blank	blank	blank	blank	blank	blank	blank	blank	blank	blank	blank	blank	blank	blank	blank	blank	blank	blank
SRX3402670	blank	blank	blank	Parma	stool	Control	blank	blank	blank	blank	blank	blank	blank	blank	blank	blank	blank	blank	blank	blank	blank	blank	blank	blank	blank	blank	blank	blank	blank	blank	blank	blank	blank	blank	blank	blank	blank	blank	blank	blank	blank	blank	blank	blank	blank	blank	blank	blank	blank
SRX3402671	blank	blank	blank	Parma	stool	Control	blank	blank	blank	blank	blank	blank	blank	blank	blank	blank	blank	blank	blank	blank	blank	blank	blank	blank	blank	blank	blank	blank	blank	blank	blank	blank	blank	blank	blank	blank	blank	blank	blank	blank	blank	blank	blank	blank	blank	blank	blank	blank	blank
SRX3402672	blank	blank	blank	Parma	stool	Control	blank	blank	blank	blank	blank	blank	blank	blank	blank	blank	blank	blank	blank	blank	blank	blank	blank	blank	blank	blank	blank	blank	blank	blank	blank	blank	blank	blank	blank	blank	blank	blank	blank	blank	blank	blank	blank	blank	blank	blank	blank	blank	blank
SRX3402673	blank	blank	blank	Parma	stool	Control	blank	blank	blank	blank	blank	blank	blank	blank	blank	blank	blank	blank	blank	blank	blank	blank	blank	blank	blank	blank	blank	blank	blank	blank	blank	blank	blank	blank	blank	blank	blank	blank	blank	blank	blank	blank	blank	blank	blank	blank	blank	blank	blank
SRX3402674	blank	blank	blank	Parma	stool	Control	blank	blank	blank	blank	blank	blank	blank	blank	blank	blank	blank	blank	blank	blank	blank	blank	blank	blank	blank	blank	blank	blank	blank	blank	blank	blank	blank	blank	blank	blank	blank	blank	blank	blank	blank	blank	blank	blank	blank	blank	blank	blank	blank
SRX3402675	blank	blank	blank	Parma	stool	Control	blank	blank	blank	blank	blank	blank	blank	blank	blank	blank	blank	blank	blank	blank	blank	blank	blank	blank	blank	blank	blank	blank	blank	blank	blank	blank	blank	blank	blank	blank	blank	blank	blank	blank	blank	blank	blank	blank	blank	blank	blank	blank	blank
SRX3402676	blank	blank	blank	Parma	stool	Control	blank	blank	blank	blank	blank	blank	blank	blank	blank	blank	blank	blank	blank	blank	blank	blank	blank	blank	blank	blank	blank	blank	blank	blank	blank	blank	blank	blank	blank	blank	blank	blank	blank	blank	blank	blank	blank	blank	blank	blank	blank	blank	blank
SRX3402677	blank	blank	blank	Parma	stool	Control	blank	blank	blank	blank	blank	blank	blank	blank	blank	blank	blank	blank	blank	blank	blank	blank	blank	blank	blank	blank	blank	blank	blank	blank	blank	blank	blank	blank	blank	blank	blank	blank	blank	blank	blank	blank	blank	blank	blank	blank	blank	blank	blank
SRX3402678	blank	blank	blank	Parma	stool	Control	blank	blank	blank	blank	blank	blank	blank	blank	blank	blank	blank	blank	blank	blank	blank	blank	blank	blank	blank	blank	blank	blank	blank	blank	blank	blank	blank	blank	blank	blank	blank	blank	blank	blank	blank	blank	blank	blank	blank	blank	blank	blank	blank
SRX3402679	blank	blank	blank	Parma	stool	Control	blank	blank	blank	blank	blank	blank	blank	blank	blank	blank	blank	blank	blank	blank	blank	blank	blank	blank	blank	blank	blank	blank	blank	blank	blank	blank	blank	blank	blank	blank	blank	blank	blank	blank	blank	blank	blank	blank	blank	blank	blank	blank	blank
SRX3402680	blank	blank	blank	Parma	stool	Control	blank	blank	blank	blank	blank	blank	blank	blank	blank	blank	blank	blank	blank	blank	blank	blank	blank	blank	blank	blank	blank	blank	blank	blank	blank	blank	blank	blank	blank	blank	blank	blank	blank	blank	blank	blank	blank	blank	blank	blank	blank	blank	blank
SRX3402681	blank	blank	blank	Parma	stool	Control	blank	blank	blank	blank	blank	blank	blank	blank	blank	blank	blank	blank	blank	blank	blank	blank	blank	blank	blank	blank	blank	blank	blank	blank	blank	blank	blank	blank	blank	blank	blank	blank	blank	blank	blank	blank	blank	blank	blank	blank	blank	blank	blank
SRX3402682	blank	blank	blank	Parma	stool	Control	blank	blank	blank	blank	blank	blank	blank	blank	blank	blank	blank	blank	blank	blank	blank	blank	blank	blank	blank	blank	blank	blank	blank	blank	blank	blank	blank	blank	blank	blank	blank	blank	blank	blank	blank	blank	blank	blank	blank	blank	blank	blank	blank
SRX3402683	blank	blank	blank	Parma	stool	Control	blank	blank	blank	blank	blank	blank	blank	blank	blank	blank	blank	blank	blank	blank	blank	blank	blank	blank	blank	blank	blank	blank	blank	blank	blank	blank	blank	blank	blank	blank	blank	blank	blank	blank	blank	blank	blank	blank	blank	blank	blank	blank	blank
SRX3402684	blank	blank	blank	Parma	stool	Control	blank	blank	blank	blank	blank	blank	blank	blank	blank	blank	blank	blank	blank	blank	blank	blank	blank	blank	blank	blank	blank	blank	blank	blank	blank	blank	blank	blank	blank	blank	blank	blank	blank	blank	blank	blank	blank	blank	blank	blank	blank	blank	blank
SRX3402685	blank	blank	blank	Parma	stool	Control	blank	blank	blank	blank	blank	blank	blank	blank	blank	blank	blank	blank	blank	blank	blank	blank	blank	blank	blank	blank	blank	blank	blank	blank	blank	blank	blank	blank	blank	blank	blank	blank	blank	blank	blank	blank	blank	blank	blank	blank	blank	blank	blank
SRX3402686	blank	blank	blank	Parma	stool	USD	blank	blank	blank	blank	blank	blank	blank	blank	blank	blank	blank	blank	blank	blank	blank	blank	blank	blank	blank	blank	blank	blank	blank	blank	blank	blank	blank	blank	blank	blank	blank	blank	blank	blank	blank	blank	blank	blank	blank	blank	blank	blank	blank
SRX3402687	blank	blank	blank	Parma	stool	USD	blank	blank	blank	blank	blank	blank	blank	blank	blank	blank	blank	blank	blank	blank	blank	blank	blank	blank	blank	blank	blank	blank	blank	blank	blank	blank	blank	blank	blank	blank	blank	blank	blank	blank	blank	blank	blank	blank	blank	blank	blank	blank	blank
SRX3402688	blank	blank	blank	Parma	stool	USD	blank	blank	blank	blank	blank	blank	blank	blank	blank	blank	blank	blank	blank	blank	blank	blank	blank	blank	blank	blank	blank	blank	blank	blank	blank	blank	blank	blank	blank	blank	blank	blank	blank	blank	blank	blank	blank	blank	blank	blank	blank	blank	blank
SRX3402689	blank	blank	blank	Parma	stool	USD	blank	blank	blank	blank	blank	blank	blank	blank	blank	blank	blank	blank	blank	blank	blank	blank	blank	blank	blank	blank	blank	blank	blank	blank	blank	blank	blank	blank	blank	blank	blank	blank	blank	blank	blank	blank	blank	blank	blank	blank	blank	blank	blank
SRX3402690	blank	blank	blank	Parma	stool	USD	blank	blank	blank	blank	blank	blank	blank	blank	blank	blank	blank	blank	blank	blank	blank	blank	blank	blank	blank	blank	blank	blank	blank	blank	blank	blank	blank	blank	blank	blank	blank	blank	blank	blank	blank	blank	blank	blank	blank	blank	blank	blank	blank
SRX3402691	blank	blank	blank	Parma	stool	USD	blank	blank	blank	blank	blank	blank	blank	blank	blank	blank	blank	blank	blank	blank	blank	blank	blank	blank	blank	blank	blank	blank	blank	blank	blank	blank	blank	blank	blank	blank	blank	blank	blank	blank	blank	blank	blank	blank	blank	blank	blank	blank	blank
SRX3402692	blank	blank	blank	Parma	stool	USD	blank	blank	blank	blank	blank	blank	blank	blank	blank	blank	blank	blank	blank	blank	blank	blank	blank	blank	blank	blank	blank	blank	blank	blank	blank	blank	blank	blank	blank	blank	blank	blank	blank	blank	blank	blank	blank	blank	blank	blank	blank	blank	blank
SRX3402693	blank	blank	blank	Parma	stool	USD	blank	blank	blank	blank	blank	blank	blank	blank	blank	blank	blank	blank	blank	blank	blank	blank	blank	blank	blank	blank	blank	blank	blank	blank	blank	blank	blank	blank	blank	blank	blank	blank	blank	blank	blank	blank	blank	blank	blank	blank	blank	blank	blank
SRX3402694	blank	blank	blank	Parma	stool	USD	blank	blank	blank	blank	blank	blank	blank	blank	blank	blank	blank	blank	blank	blank	blank	blank	blank	blank	blank	blank	blank	blank	blank	blank	blank	blank	blank	blank	blank	blank	blank	blank	blank	blank	blank	blank	blank	blank	blank	blank	blank	blank	blank
SRX3402695	blank	blank	blank	Parma	stool	USD	blank	blank	blank	blank	blank	blank	blank	blank	blank	blank	blank	blank	blank	blank	blank	blank	blank	blank	blank	blank	blank	blank	blank	blank	blank	blank	blank	blank	blank	blank	blank	blank	blank	blank	blank	blank	blank	blank	blank	blank	blank	blank	blank
SRX3402696	blank	blank	blank	Parma	stool	Control	blank	blank	blank	blank	blank	blank	blank	blank	blank	blank	blank	blank	blank	blank	blank	blank	blank	blank	blank	blank	blank	blank	blank	blank	blank	blank	blank	blank	blank	blank	blank	blank	blank	blank	blank	blank	blank	blank	blank	blank	blank	blank	blank
SRX3402697	blank	blank	blank	Parma	stool	Control	blank	blank	blank	blank	blank	blank	blank	blank	blank	blank	blank	blank	blank	blank	blank	blank	blank	blank	blank	blank	blank	blank	blank	blank	blank	blank	blank	blank	blank	blank	blank	blank	blank	blank	blank	blank	blank	blank	blank	blank	blank	blank	blank
SRX3402698	blank	blank	blank	Parma	stool	Control	blank	blank	blank	blank	blank	blank	blank	blank	blank	blank	blank	blank	blank	blank	blank	blank	blank	blank	blank	blank	blank	blank	blank	blank	blank	blank	blank	blank	blank	blank	blank	blank	blank	blank	blank	blank	blank	blank	blank	blank	blank	blank	blank
SRX3402699	blank	blank	blank	Parma	stool	Control	blank	blank	blank	blank	blank	blank	blank	blank	blank	blank	blank	blank	blank	blank	blank	blank	blank	blank	blank	blank	blank	blank	blank	blank	blank	blank	blank	blank	blank	blank	blank	blank	blank	blank	blank	blank	blank	blank	blank	blank	blank	blank	blank
SRX3402700	blank	blank	blank	Parma	stool	Control	blank	blank	blank	blank	blank	blank	blank	blank	blank	blank	blank	blank	blank	blank	blank	blank	blank	blank	blank	blank	blank	blank	blank	blank	blank	blank	blank	blank	blank	blank	blank	blank	blank	blank	blank	blank	blank	blank	blank	blank	blank	blank	blank
SRX3402701	blank	blank	blank	Parma	stool	Control	blank	blank	blank	blank	blank	blank	blank	blank	blank	blank	blank	blank	blank	blank	blank	blank	blank	blank	blank	blank	blank	blank	blank	blank	blank	blank	blank	blank	blank	blank	blank	blank	blank	blank	blank	blank	blank	blank	blank	blank	blank	blank	blank
SRX3402702	blank	blank	blank	Parma	stool	Control	blank	blank	blank	blank	blank	blank	blank	blank	blank	blank	blank	blank	blank	blank	blank	blank	blank	blank	blank	blank	blank	blank	blank	blank	blank	blank	blank	blank	blank	blank	blank	blank	blank	blank	blank	blank	blank	blank	blank	blank	blank	blank	blank
SRX3402703	blank	blank	blank	Parma	stool	Control	blank	blank	blank	blank	blank	blank	blank	blank	blank	blank	blank	blank	blank	blank	blank	blank	blank	blank	blank	blank	blank	blank	blank	blank	blank	blank	blank	blank	blank	blank	blank	blank	blank	blank	blank	blank	blank	blank	blank	blank	blank	blank	blank
SRX3402704	blank	blank	blank	Parma	stool	Control	blank	blank	blank	blank	blank	blank	blank	blank	blank	blank	blank	blank	blank	blank	blank	blank	blank	blank	blank	blank	blank	blank	blank	blank	blank	blank	blank	blank	blank	blank	blank	blank	blank	blank	blank	blank	blank	blank	blank	blank	blank	blank	blank
SRX3402705	blank	blank	blank	Parma	stool	Control	blank	blank	blank	blank	blank	blank	blank	blank	blank	blank	blank	blank	blank	blank	blank	blank	blank	blank	blank	blank	blank	blank	blank	blank	blank	blank	blank	blank	blank	blank	blank	blank	blank	blank	blank	blank	blank	blank	blank	blank	blank	blank	blank
SRX3402706	blank	blank	blank	Parma	stool	USD	blank	blank	blank	blank	blank	blank	blank	blank	blank	blank	blank	blank	blank	blank	blank	blank	blank	blank	blank	blank	blank	blank	blank	blank	blank	blank	blank	blank	blank	blank	blank	blank	blank	blank	blank	blank	blank	blank	blank	blank	blank	blank	blank
SRX3402707	blank	blank	blank	Parma	stool	USD	blank	blank	blank	blank	blank	blank	blank	blank	blank	blank	blank	blank	blank	blank	blank	blank	blank	blank	blank	blank	blank	blank	blank	blank	blank	blank	blank	blank	blank	blank	blank	blank	blank	blank	blank	blank	blank	blank	blank	blank	blank	blank	blank
SRX3402708	blank	blank	blank	Parma	stool	USD	blank	blank	blank	blank	blank	blank	blank	blank	blank	blank	blank	blank	blank	blank	blank	blank	blank	blank	blank	blank	blank	blank	blank	blank	blank	blank	blank	blank	blank	blank	blank	blank	blank	blank	blank	blank	blank	blank	blank	blank	blank	blank	blank
SRX3402709	blank	blank	blank	Parma	stool	USD	blank	blank	blank	blank	blank	blank	blank	blank	blank	blank	blank	blank	blank	blank	blank	blank	blank	blank	blank	blank	blank	blank	blank	blank	blank	blank	blank	blank	blank	blank	blank	blank	blank	blank	blank	blank	blank	blank	blank	blank	blank	blank	blank
SRX3402710	blank	blank	blank	Parma	stool	USD	blank	blank	blank	blank	blank	blank	blank	blank	blank	blank	blank	blank	blank	blank	blank	blank	blank	blank	blank	blank	blank	blank	blank	blank	blank	blank	blank	blank	blank	blank	blank	blank	blank	blank	blank	blank	blank	blank	blank	blank	blank	blank	blank
SRX3402711	blank	blank	blank	Parma	stool	USD	blank	blank	blank	blank	blank	blank	blank	blank	blank	blank	blank	blank	blank	blank	blank	blank	blank	blank	blank	blank	blank	blank	blank	blank	blank	blank	blank	blank	blank	blank	blank	blank	blank	blank	blank	blank	blank	blank	blank	blank	blank	blank	blank
SRX3402712	blank	blank	blank	Parma	stool	USD	blank	blank	blank	blank	blank	blank	blank	blank	blank	blank	blank	blank	blank	blank	blank	blank	blank	blank	blank	blank	blank	blank	blank	blank	blank	blank	blank	blank	blank	blank	blank	blank	blank	blank	blank	blank	blank	blank	blank	blank	blank	blank	blank
SRX3402713	blank	blank	blank	Parma	stool	USD	blank	blank	blank	blank	blank	blank	blank	blank	blank	blank	blank	blank	blank	blank	blank	blank	blank	blank	blank	blank	blank	blank	blank	blank	blank	blank	blank	blank	blank	blank	blank	blank	blank	blank	blank	blank	blank	blank	blank	blank	blank	blank	blank
SRX3402714	blank	blank	blank	Parma	stool	USD	blank	blank	blank	blank	blank	blank	blank	blank	blank	blank	blank	blank	blank	blank	blank	blank	blank	blank	blank	blank	blank	blank	blank	blank	blank	blank	blank	blank	blank	blank	blank	blank	blank	blank	blank	blank	blank	blank	blank	blank	blank	blank	blank
SRX3402715	blank	blank	blank	Parma	stool	USD	blank	blank	blank	blank	blank	blank	blank	blank	blank	blank	blank	blank	blank	blank	blank	blank	blank	blank	blank	blank	blank	blank	blank	blank	blank	blank	blank	blank	blank	blank	blank	blank	blank	blank	blank	blank	blank	blank	blank	blank	blank	blank	blank
SRX3402716	blank	blank	blank	Parma	stool	USD	blank	blank	blank	blank	blank	blank	blank	blank	blank	blank	blank	blank	blank	blank	blank	blank	blank	blank	blank	blank	blank	blank	blank	blank	blank	blank	blank	blank	blank	blank	blank	blank	blank	blank	blank	blank	blank	blank	blank	blank	blank	blank	blank
SRX3402717	blank	blank	blank	Parma	stool	USD	blank	blank	blank	blank	blank	blank	blank	blank	blank	blank	blank	blank	blank	blank	blank	blank	blank	blank	blank	blank	blank	blank	blank	blank	blank	blank	blank	blank	blank	blank	blank	blank	blank	blank	blank	blank	blank	blank	blank	blank	blank	blank	blank
SRX3402718	blank	blank	blank	Parma	stool	USD	blank	blank	blank	blank	blank	blank	blank	blank	blank	blank	blank	blank	blank	blank	blank	blank	blank	blank	blank	blank	blank	blank	blank	blank	blank	blank	blank	blank	blank	blank	blank	blank	blank	blank	blank	blank	blank	blank	blank	blank	blank	blank	blank
SRX3402719	blank	blank	blank	Parma	stool	USD	blank	blank	blank	blank	blank	blank	blank	blank	blank	blank	blank	blank	blank	blank	blank	blank	blank	blank	blank	blank	blank	blank	blank	blank	blank	blank	blank	blank	blank	blank	blank	blank	blank	blank	blank	blank	blank	blank	blank	blank	blank	blank	blank
SRX3402720	blank	blank	blank	Parma	stool	USD	blank	blank	blank	blank	blank	blank	blank	blank	blank	blank	blank	blank	blank	blank	blank	blank	blank	blank	blank	blank	blank	blank	blank	blank	blank	blank	blank	blank	blank	blank	blank	blank	blank	blank	blank	blank	blank	blank	blank	blank	blank	blank	blank
SRX3402721	blank	blank	blank	Parma	stool	USD	blank	blank	blank	blank	blank	blank	blank	blank	blank	blank	blank	blank	blank	blank	blank	blank	blank	blank	blank	blank	blank	blank	blank	blank	blank	blank	blank	blank	blank	blank	blank	blank	blank	blank	blank	blank	blank	blank	blank	blank	blank	blank	blank
SRX3402722	blank	blank	blank	Parma	stool	USD	blank	blank	blank	blank	blank	blank	blank	blank	blank	blank	blank	blank	blank	blank	blank	blank	blank	blank	blank	blank	blank	blank	blank	blank	blank	blank	blank	blank	blank	blank	blank	blank	blank	blank	blank	blank	blank	blank	blank	blank	blank	blank	blank
SRX3402723	blank	blank	blank	Parma	stool	USD	blank	blank	blank	blank	blank	blank	blank	blank	blank	blank	blank	blank	blank	blank	blank	blank	blank	blank	blank	blank	blank	blank	blank	blank	blank	blank	blank	blank	blank	blank	blank	blank	blank	blank	blank	blank	blank	blank	blank	blank	blank	blank	blank
SRX3402724	blank	blank	blank	Parma	stool	USD	blank	blank	blank	blank	blank	blank	blank	blank	blank	blank	blank	blank	blank	blank	blank	blank	blank	blank	blank	blank	blank	blank	blank	blank	blank	blank	blank	blank	blank	blank	blank	blank	blank	blank	blank	blank	blank	blank	blank	blank	blank	blank	blank
SRX3402725	blank	blank	blank	Parma	stool	USD	blank	blank	blank	blank	blank	blank	blank	blank	blank	blank	blank	blank	blank	blank	blank	blank	blank	blank	blank	blank	blank	blank	blank	blank	blank	blank	blank	blank	blank	blank	blank	blank	blank	blank	blank	blank	blank	blank	blank	blank	blank	blank	blank
SRX3402726	blank	blank	blank	Parma	stool	Control	blank	blank	blank	blank	blank	blank	blank	blank	blank	blank	blank	blank	blank	blank	blank	blank	blank	blank	blank	blank	blank	blank	blank	blank	blank	blank	blank	blank	blank	blank	blank	blank	blank	blank	blank	blank	blank	blank	blank	blank	blank	blank	blank
SRX3402727	blank	blank	blank	Parma	stool	Control	blank	blank	blank	blank	blank	blank	blank	blank	blank	blank	blank	blank	blank	blank	blank	blank	blank	blank	blank	blank	blank	blank	blank	blank	blank	blank	blank	blank	blank	blank	blank	blank	blank	blank	blank	blank	blank	blank	blank	blank	blank	blank	blank
SRX3402728	blank	blank	blank	Parma	stool	Control	blank	blank	blank	blank	blank	blank	blank	blank	blank	blank	blank	blank	blank	blank	blank	blank	blank	blank	blank	blank	blank	blank	blank	blank	blank	blank	blank	blank	blank	blank	blank	blank	blank	blank	blank	blank	blank	blank	blank	blank	blank	blank	blank
SRX3402729	blank	blank	blank	Parma	stool	Control	blank	blank	blank	blank	blank	blank	blank	blank	blank	blank	blank	blank	blank	blank	blank	blank	blank	blank	blank	blank	blank	blank	blank	blank	blank	blank	blank	blank	blank	blank	blank	blank	blank	blank	blank	blank	blank	blank	blank	blank	blank	blank	blank
SRX3402730	blank	blank	blank	Parma	stool	Control	blank	blank	blank	blank	blank	blank	blank	blank	blank	blank	blank	blank	blank	blank	blank	blank	blank	blank	blank	blank	blank	blank	blank	blank	blank	blank	blank	blank	blank	blank	blank	blank	blank	blank	blank	blank	blank	blank	blank	blank	blank	blank	blank
SRX3402731	blank	blank	blank	Parma	stool	Control	blank	blank	blank	blank	blank	blank	blank	blank	blank	blank	blank	blank	blank	blank	blank	blank	blank	blank	blank	blank	blank	blank	blank	blank	blank	blank	blank	blank	blank	blank	blank	blank	blank	blank	blank	blank	blank	blank	blank	blank	blank	blank	blank
SRX3402732	blank	blank	blank	Parma	stool	Control	blank	blank	blank	blank	blank	blank	blank	blank	blank	blank	blank	blank	blank	blank	blank	blank	blank	blank	blank	blank	blank	blank	blank	blank	blank	blank	blank	blank	blank	blank	blank	blank	blank	blank	blank	blank	blank	blank	blank	blank	blank	blank	blank
SRX3402733	blank	blank	blank	Parma	stool	Control	blank	blank	blank	blank	blank	blank	blank	blank	blank	blank	blank	blank	blank	blank	blank	blank	blank	blank	blank	blank	blank	blank	blank	blank	blank	blank	blank	blank	blank	blank	blank	blank	blank	blank	blank	blank	blank	blank	blank	blank	blank	blank	blank
SRX3402734	blank	blank	blank	Parma	stool	Control	blank	blank	blank	blank	blank	blank	blank	blank	blank	blank	blank	blank	blank	blank	blank	blank	blank	blank	blank	blank	blank	blank	blank	blank	blank	blank	blank	blank	blank	blank	blank	blank	blank	blank	blank	blank	blank	blank	blank	blank	blank	blank	blank
SRX3402735	blank	blank	blank	Parma	stool	Control	blank	blank	blank	blank	blank	blank	blank	blank	blank	blank	blank	blank	blank	blank	blank	blank	blank	blank	blank	blank	blank	blank	blank	blank	blank	blank	blank	blank	blank	blank	blank	blank	blank	blank	blank	blank	blank	blank	blank	blank	blank	blank	blank
SRX3402736	blank	blank	blank	Parma	stool	USD	blank	blank	blank	blank	blank	blank	blank	blank	blank	blank	blank	blank	blank	blank	blank	blank	blank	blank	blank	blank	blank	blank	blank	blank	blank	blank	blank	blank	blank	blank	blank	blank	blank	blank	blank	blank	blank	blank	blank	blank	blank	blank	blank
SRX3402737	blank	blank	blank	Parma	stool	USD	blank	blank	blank	blank	blank	blank	blank	blank	blank	blank	blank	blank	blank	blank	blank	blank	blank	blank	blank	blank	blank	blank	blank	blank	blank	blank	blank	blank	blank	blank	blank	blank	blank	blank	blank	blank	blank	blank	blank	blank	blank	blank	blank
SRX3402738	blank	blank	blank	Parma	stool	USD	blank	blank	blank	blank	blank	blank	blank	blank	blank	blank	blank	blank	blank	blank	blank	blank	blank	blank	blank	blank	blank	blank	blank	blank	blank	blank	blank	blank	blank	blank	blank	blank	blank	blank	blank	blank	blank	blank	blank	blank	blank	blank	blank
SRX3402739	blank	blank	blank	Parma	stool	USD	blank	blank	blank	blank	blank	blank	blank	blank	blank	blank	blank	blank	blank	blank	blank	blank	blank	blank	blank	blank	blank	blank	blank	blank	blank	blank	blank	blank	blank	blank	blank	blank	blank	blank	blank	blank	blank	blank	blank	blank	blank	blank	blank
SRX3402740	blank	blank	blank	Parma	stool	USD	blank	blank	blank	blank	blank	blank	blank	blank	blank	blank	blank	blank	blank	blank	blank	blank	blank	blank	blank	blank	blank	blank	blank	blank	blank	blank	blank	blank	blank	blank	blank	blank	blank	blank	blank	blank	blank	blank	blank	blank	blank	blank	blank
SRX3402741	blank	blank	blank	Parma	stool	USD	blank	blank	blank	blank	blank	blank	blank	blank	blank	blank	blank	blank	blank	blank	blank	blank	blank	blank	blank	blank	blank	blank	blank	blank	blank	blank	blank	blank	blank	blank	blank	blank	blank	blank	blank	blank	blank	blank	blank	blank	blank	blank	blank
SRX3402742	blank	blank	blank	Parma	stool	USD	blank	blank	blank	blank	blank	blank	blank	blank	blank	blank	blank	blank	blank	blank	blank	blank	blank	blank	blank	blank	blank	blank	blank	blank	blank	blank	blank	blank	blank	blank	blank	blank	blank	blank	blank	blank	blank	blank	blank	blank	blank	blank	blank
SRX3402743	blank	blank	blank	Parma	stool	USD	blank	blank	blank	blank	blank	blank	blank	blank	blank	blank	blank	blank	blank	blank	blank	blank	blank	blank	blank	blank	blank	blank	blank	blank	blank	blank	blank	blank	blank	blank	blank	blank	blank	blank	blank	blank	blank	blank	blank	blank	blank	blank	blank
SRX3402744	blank	blank	blank	Parma	stool	USD	blank	blank	blank	blank	blank	blank	blank	blank	blank	blank	blank	blank	blank	blank	blank	blank	blank	blank	blank	blank	blank	blank	blank	blank	blank	blank	blank	blank	blank	blank	blank	blank	blank	blank	blank	blank	blank	blank	blank	blank	blank	blank	blank
SRX3402745	blank	blank	blank	Parma	stool	USD	blank	blank	blank	blank	blank	blank	blank	blank	blank	blank	blank	blank	blank	blank	blank	blank	blank	blank	blank	blank	blank	blank	blank	blank	blank	blank	blank	blank	blank	blank	blank	blank	blank	blank	blank	blank	blank	blank	blank	blank	blank	blank	blank
[truncated: 59 more columns]
