# Supplementary material for: Rare phylotypes in stone, stool, and urine microbiomes are associated with urinary stone disease
Source: Front Mol Biosci. 2023 Aug 4;10:1210225. doi: 10.3389/fmolb.2023.1210225 (PMC10436313; doi:10.3389/fmolb.2023.1210225)
Supplement: Supplementary file 13 [file Table5.XLSX]

## Sheet: diff_abun_ps_urine_rare2_Group_
Supplementary Material S5 Rare Phylotypes in Stone, Stool and Urine Microbiome is Associated with Urinary Stone Disease Mangesh Suryavanshi*, Jose Agudelo, Aaron Miller * Correspondence: Mangesh Suryavanshi: suryavm@ccf.org
ASVs	baseMean	log2FoldChange	lfcSE	stat	pvalue	padj	Group	Kingdom	Phylum	Class	Order	Family	Genus	Species
ASV1168	5.99382	2.85273	0.409659	6.96368	3.31e-12	1.31e-10	USD	Bacteria	Proteobacteria	Gammaproteobacteria	Burkholderiales	Burkholderiaceae	Ralstonia	NA
ASV2460	4.65179	2.47126	0.411619	6.00375	1.93e-09	5.44e-08	USD	Bacteria	Proteobacteria	Gammaproteobacteria	Burkholderiales	Comamonadaceae	Comamonadaceae	NA
ASV1053	4.4616	2.40802	0.416145	5.78648	7.19e-09	1.77e-07	USD	Bacteria	Proteobacteria	Gammaproteobacteria	Pseudomonadales	Pseudomonadaceae	Pseudomonas	NA
ASV2137	3.97253	2.23135	0.422748	5.27821	1.3e-07	2.53e-06	USD	Bacteria	Proteobacteria	Gammaproteobacteria	Burkholderiales	Comamonadaceae	Comamonadaceae	NA
ASV734	3.6691	2.10971	0.404108	5.22065	1.78e-07	3.35e-06	USD	Bacteria	Proteobacteria	Gammaproteobacteria	Pseudomonadales	Moraxellaceae	Acinetobacter	NA
ASV1976	3.53636	2.05314	0.405523	5.06294	4.13e-07	7.08e-06	USD	Bacteria	Proteobacteria	Gammaproteobacteria	Aeromonadales	Aeromonadaceae	Tolumonas	NA
ASV1285	3.39887	1.99205	0.390814	5.09719	3.45e-07	6e-06	USD	Bacteria	Actinobacteriota	Actinobacteria	Micrococcales	Micrococcaceae	Micrococcus	NA
ASV1755	3.35327	1.97119	0.406003	4.85511	1.2e-06	1.9e-05	USD	Bacteria	Actinobacteria	Actinobacteria	Actinomycetales	Corynebacteriaceae	Corynebacterium	NA
ASV1840	3.28996	1.94176	0.392705	4.94457	7.63e-07	1.25e-05	USD	Bacteria	Proteobacteria	Alphaproteobacteria	Rhizobiales	Rhizobiaceae	Phyllobacterium	NA
ASV1222	3.20335	1.90051	0.399309	4.75951	1.94e-06	2.91e-05	USD	Bacteria	Bacteroidetes	Bacteroidia	Bacteroidales	Porphyromonadaceae	Porphyromonas	Porphyromonas_uenonis(AY570514)
ASV1472	3.18084	1.88956	0.397825	4.74972	2.04e-06	3.01e-05	USD	Bacteria	Firmicutes	Negativicutes	Selenomonadales	Veillonellaceae	Negativicoccus	Negativicoccus_succinicivorans(FJ715930)
ASV1272	3.12888	1.86404	0.391677	4.75913	1.94e-06	2.91e-05	USD	Bacteria	Bacteroidetes	Bacteroidia	Bacteroidales	Prevotellaceae	Prevotella	Prevotella_buccalis(L16476)
ASV7992	3.12329	1.86126	0.379787	4.90079	9.55e-07	1.53e-05	USD	Bacteria	Proteobacteria	Gammaproteobacteria	Burkholderiales	Comamonadaceae	Pelomonas	NA
ASV2106	2.88608	1.73848	0.39002	4.45742	8.3e-06	0.000110354	USD	Bacteria	Proteobacteria	Gammaproteobacteria	Burkholderiales	Oxalobacteraceae	Undibacterium	NA
ASV1132	2.86312	1.72602	0.381891	4.51967	6.19e-06	8.33e-05	USD	Bacteria	Actinobacteriota	Actinobacteria	NA	NA	Actinobacteria	NA
ASV1375	2.81255	1.69804	0.387605	4.38085	1.18e-05	0.000147336	USD	Bacteria	Firmicutes	Clostridia	Clostridiales	Peptococcaceae 1	Peptococcus	Peptococcus_niger(X55797)
ASV1589	2.73124	1.65218	0.391287	4.22242	2.42e-05	0.000280547	USD	Bacteria	Bacteroidota	Bacteroidia	Flavobacteriales	Flavobacteriaceae	Flavobacterium	NA
ASV2427	2.70272	1.63569	0.384394	4.25524	2.09e-05	0.000247246	USD	Bacteria	Patescibacteria	Parcubacteria	NA	NA	Parcubacteria	NA
ASV2398	2.67379	1.61881	0.389422	4.15695	3.23e-05	0.000356886	USD	Bacteria	Actinobacteriota	Actinobacteria	Frankiales	Sporichthyaceae	hgcI_clade	NA
ASV1933	2.66832	1.61556	0.385819	4.18735	2.82e-05	0.000318254	USD	Bacteria	Actinobacteria	Actinobacteria	Coriobacteriales	Coriobacteriaceae	Atopobium	Atopobium_rimae(AF292371)
ASV1230	2.61598	1.58447	0.389236	4.07072	4.69e-05	0.000495456	USD	Bacteria	Proteobacteria	Gammaproteobacteria	Burkholderiales	Comamonadaceae	Comamonas	NA
ASV2189	2.59399	1.57105	0.379495	4.13985	3.48e-05	0.000374064	USD	Bacteria	Firmicutes	Bacilli	Lactobacillales	Streptococcaceae	Streptococcus	NA
ASV2143	2.55372	1.54639	0.350475	4.41228	1.02e-05	0.000128841	USD	Bacteria	Proteobacteria	Alphaproteobacteria	Rhizobiales	Rhizobiaceae	Brucella	NA
ASV1518	2.53611	1.53552	0.367674	4.17632	2.96e-05	0.000330927	USD	Bacteria	Proteobacteria	Gammaproteobacteria	Pseudomonadales	Moraxellaceae	Enhydrobacter	NA
ASV1553	2.48326	1.50239	0.381063	3.94263	8.06e-05	0.000788618	USD	Bacteria	Bacteroidota	Bacteroidia	Flavobacteriales	Weeksellaceae	Chryseobacterium	NA
ASV1501	2.47864	1.49929	0.377687	3.96966	7.2e-05	0.000728356	USD	Bacteria	Firmicutes	Bacilli	Lactobacillales	Streptococcaceae	Streptococcus	NA
ASV2654	2.46185	1.48846	0.382319	3.89324	9.89e-05	0.000947547	USD	Bacteria	Firmicutes	Clostridia	Peptostreptococcales-Tissierellales	Peptostreptococcales-Tissierellales_fa	Anaerococcus	NA
ASV1927	2.4616	1.48834	0.371274	4.00873	6.1e-05	0.00063403	USD	Bacteria	Actinobacteriota	Actinobacteria	Actinomycetales	Actinomycetaceae	Arcanobacterium	NA
ASV5618	2.44982	1.48078	0.369876	4.00346	6.24e-05	0.000642672	USD	Bacteria	Proteobacteria	Gammaproteobacteria	Burkholderiales	Comamonadaceae	Rhodoferax	NA
ASV623	2.43832	1.47333	0.373378	3.94596	7.95e-05	0.000784224	USD	Bacteria	Proteobacteria	Gammaproteobacteria	Burkholderiales	Comamonadaceae	Polaromonas	NA
ASV1739	2.39245	1.44319	0.362008	3.98663	6.7e-05	0.00068406	USD	Bacteria	Verrucomicrobiota	Verrucomicrobiae	Verrucomicrobiales	Verrucomicrobiaceae	Prosthecobacter	NA
ASV1983	2.39216	1.44304	0.370728	3.89245	9.92e-05	0.000947547	USD	Bacteria	Proteobacteria	Gammaproteobacteria	Burkholderiales	Burkholderiaceae	Polynucleobacter	NA
ASV1598	2.38638	1.4392	0.378786	3.79951	0.000144985	0.00133071	USD	Bacteria	Bacteroidetes	Flavobacteriia	Flavobacteriales	Flavobacteriaceae	Flavobacterium	NA
ASV1839	2.37542	1.4318	0.374179	3.82651	0.000129972	0.00121171	USD	Bacteria	Actinobacteria	Actinobacteria	Coriobacteriales	Coriobacteriaceae	Olsenella	Olegusella_massiliensis(NR_146815.1)
ASV1473	2.35199	1.41612	0.365132	3.87838	0.000105155	0.000988125	USD	Bacteria	Actinobacteriota	Actinobacteria	Frankiales	Sporichthyaceae	hgcI_clade	NA
ASV3187	2.28291	1.36865	0.366948	3.72981	0.000191625	0.00166827	USD	Bacteria	Actinobacteriota	Actinobacteria	Micrococcales	Cellulomonadaceae	Pseudactinotalea	NA
ASV2195	2.28262	1.36849	0.370781	3.69084	0.000223513	0.00191768	USD	Bacteria	Actinobacteriota	Actinobacteria	Frankiales	Sporichthyaceae	Sporichthyaceae	NA
ASV1520	2.26572	1.35658	0.360999	3.75784	0.000171384	0.00152571	USD	Bacteria	Bacteroidota	Bacteroidia	Flavobacteriales	Crocinitomicaceae	Fluviicola	NA
ASV2615	2.2373	1.33635	0.343928	3.88555	0.0001021	0.000967095	USD	Bacteria	Actinobacteriota	Actinobacteria	Corynebacteriales	Nocardiaceae	Rhodococcus	NA
ASV2386	2.2369	1.33613	0.369168	3.61931	0.000295395	0.00248048	USD	Bacteria	Proteobacteria	Gammaproteobacteria	Burkholderiales	Methylophilaceae	Methylotenera	NA
ASV3115	2.23146	1.33218	0.374247	3.55962	0.000371392	0.00305367	USD	Bacteria	Firmicutes	Clostridia	Peptostreptococcales-Tissierellales	Peptostreptococcales-Tissierellales_fa	Anaerococcus	NA
ASV2090	2.16839	1.28621	0.367533	3.49958	0.000465988	0.00365384	USD	Bacteria	Actinobacteriota	Actinobacteria	Micrococcales	Dermabacteraceae	Dermabacter	NA
ASV2745	2.16226	1.28177	0.343637	3.73	0.000191483	0.00166827	USD	Bacteria	Bacteroidota	Bacteroidia	Chitinophagales	Chitinophagaceae	Edaphobaculum	NA
ASV3303	2.14503	1.26891	0.352779	3.5969	0.000322027	0.00268507	USD	Bacteria	Bacteroidota	Bacteroidia	Flavobacteriales	Crocinitomicaceae	Fluviicola	NA
ASV8203	2.08738	1.22511	0.358752	3.41492	0.000638004	0.00493723	USD	Bacteria	Proteobacteria	Gammaproteobacteria	Burkholderiales	Oxalobacteraceae	Massilia	NA
ASV9829	2.05335	1.19848	0.357251	3.35473	0.000794419	0.00595311	USD	Bacteria	Actinobacteria	Actinobacteria	Actinomycetales	Brevibacteriaceae	Brevibacterium	NA
ASV4139	2.04766	1.19399	0.341015	3.50128	0.00046303	0.00365384	USD	Bacteria	Actinobacteriota	Actinobacteria	Micrococcales	Microbacteriaceae	Cryobacterium	NA
ASV1946	2.04672	1.19349	0.34981	3.41183	0.000645284	0.00496115	USD	Bacteria	Bacteroidetes	Bacteroidia	Bacteroidales	Porphyromonadaceae	Porphyromonas	Porphyromonas_somerae(AY968205)
ASV5525	2.02416	1.17546	0.35403	3.32022	0.000899474	0.00661477	USD	Bacteria	Proteobacteria	Gammaproteobacteria	Pseudomonadales	Pseudomonadaceae	Pseudomonas	NA
ASV2478	2.02394	1.17535	0.350321	3.35506	0.00079348	0.00595311	USD	Bacteria	Bacteroidota	Bacteroidia	Bacteroidales	Williamwhitmaniaceae	Acetobacteroides	NA
ASV1878	2.01887	1.17111	0.349322	3.35252	0.000800789	0.00596311	USD	Bacteria	Firmicutes	Clostridia	Clostridiales	Clostridiales Incertae Sedis XI	Murdochiella	Murdochiella_asaccharolytica(EU483153)
ASV3030	1.99576	1.1525	0.35159	3.27796	0.00104562	0.00764205	USD	Bacteria	Bacteroidetes	Bacteroidia	Bacteroidales	Prevotellaceae	Prevotella	Prevotella_bergensis(AY350613)
ASV1224	1.93267	1.1003	0.345726	3.18258	0.00145971	0.0104746	USD	Bacteria	Actinobacteria	Actinobacteria	Actinomycetales	Actinomycetaceae	Actinomyces	Actinomyces_europaeus(Y08828)
ASV2317	1.93246	1.10018	0.347787	3.16338	0.0015595	0.0109908	USD	Bacteria	Firmicutes	Clostridia	Lachnospirales	Lachnospiraceae	Blautia	NA
ASV3420	1.92115	1.09057	0.319879	3.40934	0.000651204	0.00497436	USD	Bacteria	Proteobacteria	Gammaproteobacteria	Xanthomonadales	Xanthomonadaceae	Stenotrophomonas	NA
ASV1861	1.92115	1.09057	0.343075	3.17882	0.00147878	0.0105474	USD	Bacteria	Firmicutes	Clostridia	Clostridiales	Ruminococcaceae	Fastidiosipila	Fastidiosipila_sanguinis(AJ575187)
ASV1279	1.92098	1.09048	0.349075	3.12392	0.00178458	0.0123564	USD	Bacteria	Fusobacteriota	Fusobacteriia	Fusobacteriales	Fusobacteriaceae	Fusobacterium	NA
ASV1726	1.92022	1.09006	0.351266	3.10323	0.00191419	0.0131767	USD	Bacteria	Proteobacteria	Gammaproteobacteria	Alteromonadales	Shewanellaceae	Shewanella	NA
ASV1332	1.9096	1.08077	0.35497	3.04468	0.00232931	0.0153217	USD	Bacteria	Proteobacteria	Epsilonproteobacteria	Campylobacterales	Campylobacteraceae	Campylobacter	Campylobacter_hominis(AJ251584)
ASV1997	1.90945	1.0807	0.324427	3.33109	0.000865055	0.0064014	USD	Bacteria	Proteobacteria	Alphaproteobacteria	Rhizobiales	Xanthobacteraceae	Bradyrhizobium	NA
ASV2105	1.9038	1.07583	0.342214	3.14373	0.00166809	0.0116178	USD	Bacteria	Firmicutes	Clostridia	Peptostreptococcales-Tissierellales	Peptostreptococcales-Tissierellales_fa	Gallicola	NA
ASV1641	1.89223	1.06591	0.353234	3.01757	0.00254812	0.0165768	USD	Bacteria	Firmicutes	Clostridia	Clostridiales	Lachnospiraceae	Moryella	Moryella_indoligenes(DQ377947)
ASV2554	1.86897	1.0458	0.339904	3.07676	0.00209263	0.0141581	USD	Bacteria	Bacteroidota	Bacteroidia	Chitinophagales	Chitinophagaceae	Sediminibacterium	NA
ASV2942	1.86358	1.04096	0.327969	3.17397	0.0015037	0.010661	USD	Bacteria	Proteobacteria	Gammaproteobacteria	Pseudomonadales	Pseudomonadaceae	Pseudomonas	Pseudomonas_guguanensis(NR_135725.1)
ASV2708	1.86339	1.04086	0.346323	3.00545	0.00265186	0.0169719	USD	Bacteria	Proteobacteria	Gammaproteobacteria	Burkholderiales	Oxalobacteraceae	Massilia	NA
ASV3082	1.86337	1.04086	0.338102	3.07852	0.00208032	0.0141557	USD	Bacteria	Proteobacteria	Gammaproteobacteria	Pseudomonadales	Moraxellaceae	Acinetobacter	NA
ASV4361	1.85788	1.03594	0.350206	2.95809	0.00309555	0.019346	USD	Bacteria	Firmicutes	Negativicutes	Veillonellales-Selenomonadales	Veillonellaceae	Veillonella	NA
ASV3070	1.85206	1.03083	0.343978	2.99679	0.00272837	0.0173677	USD	Bacteria	Proteobacteria	Gammaproteobacteria	Pseudomonadales	Pseudomonadaceae	Pseudomonas	NA
ASV2218	1.84603	1.0256	0.337566	3.03821	0.00237988	0.0155678	USD	Bacteria	Bacteroidetes	Flavobacteriia	Flavobacteriales	Flavobacteriaceae	Chryseobacterium	NA
ASV2155	1.83421	1.01518	0.345797	2.93578	0.00332714	0.0206248	USD	Bacteria	Firmicutes	Clostridia	Peptostreptococcales-Tissierellales	Anaerovoracaceae	S5-A14a	NA
ASV1412	1.81732	0.999903	0.335586	2.97957	0.00288652	0.0181789	USD	Bacteria	Proteobacteria	Gammaproteobacteria	Pseudomonadales	Moraxellaceae	Moraxellaceae	NA
ASV2186	1.80016	0.984299	0.341766	2.88004	0.00397628	0.0245204	USD	Bacteria	Firmicutes	Bacilli	Lactobacillales	Lactobacillaceae	Lactobacillus	NA
ASV3216	1.78239	0.968194	0.33816	2.86312	0.0041949	0.0253227	USD	Bacteria	Proteobacteria	Gammaproteobacteria	Enterobacterales	Yersiniaceae	Yersinia	NA
ASV1962	1.77135	0.957803	0.33434	2.86476	0.00417327	0.0253227	USD	Bacteria	Actinobacteriota	Actinobacteria	Actinomycetales	Actinomycetaceae	Actinomyces	NA
ASV1389	1.75975	0.947021	0.337877	2.80286	0.0050652	0.0298368	USD	Bacteria	Proteobacteria	NA	NA	NA	Proteobacteria	NA
ASV3937	1.75388	0.94157	0.332617	2.8308	0.00464322	0.0277655	USD	Bacteria	Proteobacteria	Gammaproteobacteria	Aeromonadales	Aeromonadaceae	Tolumonas	NA
ASV2733	1.73681	0.925355	0.343483	2.69403	0.00705935	0.0399918	USD	Bacteria	Proteobacteria	Epsilonproteobacteria	Campylobacterales	Campylobacteraceae	Sulfurospirillum	NA
ASV2767	1.7311	0.919914	0.331935	2.77137	0.00558213	0.0323894	USD	Bacteria	Proteobacteria	Gammaproteobacteria	Burkholderiales	Comamonadaceae	Aquabacterium	NA
ASV5417	1.73098	0.919845	0.333146	2.76109	0.00576095	0.0329515	USD	Bacteria	Bacteroidota	Bacteroidia	Flavobacteriales	Flavobacteriaceae	Flavobacterium	NA
ASV3015	1.69108	0.881123	0.323375	2.72477	0.00643455	0.0366274	USD	Bacteria	Firmicutes	Clostridia	Peptostreptococcales-Tissierellales	Peptostreptococcales-Tissierellales_fa	Peptoniphilus	NA
ASV2711	1.69087	0.881013	0.327682	2.68862	0.0071747	0.0404517	USD	Bacteria	Actinobacteriota	Actinobacteria	Micrococcales	Micrococcaceae	Pseudarthrobacter	NA
ASV1917	1.6903	0.88069	0.335193	2.62741	0.00860366	0.0460938	USD	Bacteria	Actinobacteriota	Actinobacteria	Micrococcales	Micrococcaceae	Paenarthrobacter	NA
ASV5938	1.66791	0.85832	0.322528	2.66123	0.00778566	0.0426769	USD	Bacteria	Proteobacteria	Gammaproteobacteria	Burkholderiales	Comamonadaceae	Ottowia	NA
ASV2561	1.66201	0.852507	0.322422	2.64407	0.00819156	0.0442868	USD	Bacteria	Patescibacteria	Gracilibacteria	Absconditabacteriales_(SR1)	NA	Absconditabacteriales_(SR1)	NA
ASV3615	1.6619	0.852455	0.320604	2.6589	0.00783963	0.0427747	USD	Bacteria	Bacteroidota	Bacteroidia	Flavobacteriales	Weeksellaceae	Elizabethkingia	NA
ASV7392	1.13311	-0.610004	0.230314	-2.64857	0.00808322	0.0439015	Control	Bacteria	Bacteroidota	Bacteroidia	Flavobacteriales	Weeksellaceae	Weeksellaceae	NA
ASV3063	1.23659	-0.632545	0.24094	-2.62532	0.00865673	0.0461692	Control	Bacteria	Deinococcus-Thermus	Deinococci	Deinococcales	Deinococcaceae	Deinococcus	Deinococcus_sp.(KC494323)
ASV6860	1.13881	-0.63464	0.23761	-2.67093	0.00756424	0.0416561	Control	Bacteria	Proteobacteria	Gammaproteobacteria	Xanthomonadales	Rhodanobacteraceae	Chujaibacter	NA
ASV329	1.13881	-0.63464	0.23761	-2.67093	0.00756424	0.0416561	Control	Bacteria	Firmicutes	Bacilli	Erysipelotrichales	Erysipelotrichaceae	Holdemanella	NA
ASV644	1.13881	-0.63464	0.23761	-2.67093	0.00756424	0.0416561	Control	Bacteria	Firmicutes	Clostridia	Clostridia_UCG-014	NA	Clostridia_UCG-014	NA
ASV6856	1.13887	-0.63467	0.237612	-2.67104	0.00756175	0.0416561	Control	Bacteria	Firmicutes	Clostridia	Lachnospirales	Lachnospiraceae	Oribacterium	NA
ASV2178	1.21357	-0.638739	0.24303	-2.62824	0.00858285	0.0460938	Control	Bacteria	Proteobacteria	Alphaproteobacteria	Sphingomonadales	Sphingomonadaceae	Sphingomonas	NA
ASV7548	1.18485	-0.655224	0.233246	-2.80915	0.00496727	0.0294062	Control	Bacteria	Firmicutes	Clostridia	Peptostreptococcales-Tissierellales	Peptostreptococcales-Tissierellales_fa	Murdochiella	NA
ASV1843	1.14456	-0.658883	0.238012	-2.76828	0.00563532	0.0323894	Control	Bacteria	Firmicutes	Clostridia	Oscillospirales	NA	Oscillospirales	NA
ASV6740	1.14459	-0.658901	0.238013	-2.76834	0.0056342	0.0323894	Control	Bacteria	Proteobacteria	Alphaproteobacteria	Acetobacterales	Acetobacteraceae	Acidocella	NA
ASV503	1.14459	-0.658901	0.238013	-2.76834	0.0056342	0.0323894	Control	Bacteria	Firmicutes	Clostridia	Oscillospirales	Ruminococcaceae	Negativibacillus	NA
ASV3581	1.14461	-0.658912	0.230249	-2.86173	0.00421332	0.0253227	Control	Bacteria	Firmicutes	Clostridia	Clostridiales	Clostridiaceae	Clostridium_sensu_stricto_3	NA
ASV114	1.14465	-0.658935	0.238015	-2.76846	0.00563211	0.0323894	Control	Bacteria	Firmicutes	Clostridia	Lachnospirales	Lachnospiraceae	Lachnoclostridium	NA
ASV6624	1.15034	-0.682746	0.238415	-2.86369	0.0041874	0.0253227	Control	Bacteria	Proteobacteria	Gammaproteobacteria	Burkholderiales	Alcaligenaceae	Oligella	NA
ASV2675	1.15037	-0.68276	0.229058	-2.98073	0.00287564	0.0181789	Control	Bacteria	Actinobacteria	Actinobacteria	Actinomycetales	Actinomycetaceae	Actinomyces	Actinomyces_radingae(X78719)
ASV6623	1.15038	-0.682766	0.238416	-2.86376	0.00418645	0.0253227	Control	Bacteria	Firmicutes	Bacilli	Brevibacillales	Brevibacillaceae	Brevibacillus	NA
ASV1964	1.31713	-0.687353	0.243151	-2.82686	0.00470066	0.0279678	Control	Bacteria	Actinobacteria	Actinobacteria	Actinomycetales	Corynebacteriaceae	Corynebacterium	NA
ASV3033	1.38613	-0.69668	0.260255	-2.67692	0.00743028	0.0416561	Control	Bacteria	Proteobacteria	Alphaproteobacteria	Sphingomonadales	Sphingomonadaceae	Sphingomonas	NA
ASV456	1.15606	-0.706197	0.23002	-3.07016	0.00213945	0.0143927	Control	Bacteria	Firmicutes	Clostridia	Oscillospirales	Oscillospiraceae	UCG-002	NA
ASV6490	1.15609	-0.706203	0.238808	-2.9572	0.0031045	0.019346	Control	Bacteria	Proteobacteria	Alphaproteobacteria	Rhizobiales	Kaistiaceae	Kaistia	NA
ASV1649	1.15609	-0.706211	0.227753	-3.10077	0.00193017	0.01321	Control	Bacteria	Firmicutes	Clostridia	Clostridiales	Clostridiales Incertae Sedis XIII	Mogibacterium	Ileibacterium_massiliense(NR_147374.1)
ASV2911	1.2021	-0.723386	0.239987	-3.01427	0.00257597	0.0166664	Control	Bacteria	Firmicutes	Bacilli	Lactobacillales	Carnobacteriaceae	Atopostipes	NA
ASV4058	1.16181	-0.729259	0.239211	-3.04861	0.00229905	0.0152071	Control	Bacteria	Firmicutes	Clostridia	Oscillospirales	Oscillospiraceae	Intestinimonas	NA
ASV6382	1.16185	-0.729285	0.239212	-3.0487	0.00229834	0.0152071	Control	Bacteria	Firmicutes	Clostridia	Lachnospirales	Lachnospiraceae	Lachnospiraceae	NA
ASV6383	1.16185	-0.729285	0.239212	-3.0487	0.00229834	0.0152071	Control	Bacteria	Proteobacteria	Alphaproteobacteria	Sphingomonadales	Sphingomonadaceae	Sphingomonadaceae	NA
ASV233	1.16185	-0.729294	0.228214	-3.19565	0.00139514	0.0100722	Control	Bacteria	Firmicutes	Clostridia	Clostridiales	Lachnospiraceae	Coprococcus	Coprococcus_comes(EF031542)
ASV2860	1.4321	-0.765345	0.254517	-3.00705	0.00263796	0.0169719	Control	Bacteria	Proteobacteria	Gammaproteobacteria	Pseudomonadales	Pseudomonadaceae	Pseudomonas	NA
ASV3295	1.17913	-0.79642	0.233803	-3.40637	0.000658331	0.00499656	Control	Bacteria	Synergistetes	Synergistia	Synergistales	Synergistaceae	Jonquetella	Jonquetella_anthropi(EF436500)
ASV3223	1.28264	-0.831965	0.239668	-3.47132	0.000517908	0.00403423	Control	Bacteria	Firmicutes	Clostridia	Clostridiales	Clostridiales Incertae Sedis XI	Helcococcus	Helcococcus_seattlensis(NR_118641.1)
ASV1121	1.1906	-0.839461	0.23868	-3.5171	0.000436296	0.00349037	Control	Bacteria	Firmicutes	Negativicutes	Veillonellales-Selenomonadales	Veillonellaceae	Veillonellaceae	NA
ASV98	1.19059	-0.839463	0.228485	-3.67404	0.000238744	0.00203362	Control	Bacteria	Firmicutes	Clostridia	Oscillospirales	Ruminococcaceae	Ruminococcus	NA
ASV2332	1.19064	-0.839495	0.238685	-3.51717	0.000436169	0.00349037	Control	Bacteria	Actinobacteria	Actinobacteria	Actinomycetales	Micrococcaceae	Rothia	Rothia_dentocariosa(M59055)
ASV119	1.24233	-0.84074	0.238001	-3.53251	0.000411641	0.00336126	Control	Bacteria	Firmicutes	Clostridia	Clostridiales	Lachnospiraceae	Lachnospiracea incertae sedis	Eubacterium_eligens(L34420)
ASV895	1.19636	-0.860531	0.232179	-3.70632	0.000210289	0.00181739	Control	Bacteria	Firmicutes	Clostridia	Peptostreptococcales-Tissierellales	Peptostreptococcales-Tissierellales_fa	Anaerococcus	NA
ASV23	1.26536	-0.861084	0.23953	-3.59489	0.000324525	0.00268697	Control	Bacteria	Bacteroidetes	Bacteroidia	Bacteroidales	Bacteroidaceae	Bacteroides	Bacteroides_stercoris(X83953)
ASV2621	1.35156	-0.861665	0.245756	-3.50617	0.000454599	0.00361238	Control	Bacteria	Proteobacteria	Alphaproteobacteria	Rhizobiales	Beijerinckiaceae	Methylobacterium-Methylorubrum	NA
ASV280	1.2711	-0.88071	0.231557	-3.80342	0.000142711	0.00132007	Control	Bacteria	Firmicutes	Clostridia	Lachnospirales	Lachnospiraceae	Lachnospira	NA
ASV1746	1.20208	-0.88127	0.232923	-3.78352	0.000154623	0.00139751	Control	Bacteria	Bacteroidota	Bacteroidia	Bacteroidales	Porphyromonadaceae	Porphyromonas	NA
ASV4737	1.20785	-0.901739	0.240555	-3.74857	0.000177845	0.00157141	Control	Bacteria	Actinobacteriota	Actinobacteria	Bifidobacteriales	Bifidobacteriaceae	Bifidobacterium	NA
ASV160	1.20787	-0.90176	0.228253	-3.95071	7.79e-05	0.000777948	Control	Bacteria	Firmicutes	Clostridia	Clostridiales	Lachnospiraceae	Blautia	Blautia_obeum(X85101)
ASV2815	1.77707	-0.912689	0.289402	-3.15371	0.0016121	0.0112942	Control	Bacteria	Proteobacteria	Alphaproteobacteria	Rhizobiales	Beijerinckiaceae	Methylobacterium-Methylorubrum	NA
ASV2020	1.21365	-0.921958	0.234002	-3.93997	8.15e-05	0.000790882	Control	Bacteria	Firmicutes	Bacilli	Bacillales	Planococcaceae	Paenisporosarcina	NA
ASV1908	1.31142	-0.92757	0.245309	-3.78123	0.000156055	0.00139977	Control	Bacteria	Firmicutes	Bacilli	Lactobacillales	Aerococcaceae	Facklamia	Facklamia_ignava(Y15716)
ASV232	1.45514	-0.938752	0.258862	-3.62645	0.000287339	0.00243007	Control	Bacteria	Firmicutes	Clostridia	Clostridiales	Lachnospiraceae	Ruminococcus2	Ruminococcus_faecis(FJ611794)
ASV1087	1.29409	-0.956637	0.235815	-4.05673	4.98e-05	0.000521425	Control	Bacteria	Firmicutes	Clostridia	Peptostreptococcales-Tissierellales	Anaerovoracaceae	S5-A14a	NA
ASV290	1.22514	-0.961476	0.231431	-4.15449	3.26e-05	0.000357408	Control	Bacteria	Firmicutes	Clostridia	Lachnospirales	Lachnospiraceae	Lachnospiraceae_UCG-004	NA
ASV1081	1.28264	-0.976452	0.235299	-4.14984	3.33e-05	0.000361403	Control	Bacteria	Actinobacteria	Actinobacteria	Actinomycetales	Actinomycetaceae	Actinomyces	Actinomyces_europaeus(Y08828)
ASV2668	1.23662	-0.999924	0.237977	-4.20177	2.65e-05	0.000304431	Control	Bacteria	Firmicutes	Clostridia	Peptostreptococcales-Tissierellales	Peptostreptococcales-Tissierellales_fa	Helcococcus	NA
ASV122	1.23664	-0.999948	0.236759	-4.22348	2.41e-05	0.000280547	Control	Bacteria	Firmicutes	Clostridia	Lachnospirales	Lachnospiraceae	Blautia	NA
ASV1467	1.47244	-1.0124	0.256311	-3.94988	7.82e-05	0.000777948	Control	Bacteria	Firmicutes	Bacilli	Staphylococcales	Staphylococcaceae	Nosocomiicoccus	NA
ASV2144	1.24232	-1.01874	0.237163	-4.29551	1.74e-05	0.000210574	Control	Bacteria	Firmicutes	Clostridia	NA	NA	Clostridia	NA
ASV21	1.29984	-1.03083	0.23616	-4.36497	1.27e-05	0.000156808	Control	Bacteria	Firmicutes	Clostridia	Oscillospirales	Ruminococcaceae	Subdoligranulum	NA
ASV2464	1.3459	-1.03443	0.242943	-4.2579	2.06e-05	0.000246791	Control	Bacteria	Firmicutes	Clostridia	Peptostreptococcales-Tissierellales	Peptostreptococcales-Tissierellales_fa	Anaerococcus	NA
ASV1813	2.22581	-1.08399	0.308034	-3.51906	0.000433077	0.00349037	Control	Bacteria	Firmicutes	Bacilli	Lactobacillales	Carnobacteriaceae	Dolosigranulum	NA
ASV2861	1.26536	-1.09182	0.246228	-4.4342	9.24e-06	0.000118936	Control	Bacteria	Firmicutes	Clostridia	Clostridiales	Clostridiales Incertae Sedis XI	Anaerococcus	NA
ASV2992	1.36893	-1.10159	0.242419	-4.54414	5.52e-06	7.51e-05	Control	Bacteria	Proteobacteria	Betaproteobacteria	Burkholderiales	Burkholderiales incertae sedis	Tepidimonas	Tepidimonas_aquatica(AY324139)
ASV223	1.64491	-1.10706	0.271448	-4.07837	4.54e-05	0.000483763	Control	Bacteria	Bacteroidetes	Bacteroidia	Bacteroidales	Rikenellaceae	Alistipes	Alistipes_finegoldii(AY643083)
ASV2430	1.4034	-1.12132	0.243947	-4.59656	4.3e-06	5.98e-05	Control	Bacteria	Actinobacteriota	Actinobacteria	Micrococcales	Micrococcaceae	Rothia	NA
ASV9	1.43221	-1.12468	0.252996	-4.44544	8.77e-06	0.000115388	Control	Bacteria	Bacteroidetes	Bacteroidia	Bacteroidales	Bacteroidaceae	Bacteroides	Bacteroides_uniformis(AB050110)
ASV2568	1.70246	-1.13406	0.270595	-4.19101	2.78e-05	0.000316171	Control	Bacteria	Actinobacteria	Actinobacteria	Actinomycetales	Corynebacteriaceae	Corynebacterium	Corynebacterium_durum(Z97069)
ASV2360	1.28261	-1.1443	0.237454	-4.81903	1.44e-06	2.22e-05	Control	Bacteria	Bacteroidetes	Bacteroidia	Bacteroidales	Prevotellaceae	Paraprevotella	Metaprevotella_massiliensis(NR_147377.1)
ASV1940	1.34009	-1.15041	0.23799	-4.83385	1.34e-06	2.09e-05	Control	Bacteria	Proteobacteria	Alphaproteobacteria	Sphingomonadales	Sphingomonadaceae	Sphingomonas	NA
ASV6187	1.54722	-1.18238	0.266429	-4.43789	9.08e-06	0.000118199	Control	Bacteria	Proteobacteria	Alphaproteobacteria	Sphingomonadales	Sphingomonadaceae	Sphingomonas	NA
ASV955	1.30563	-1.21143	0.233615	-5.18556	2.15e-07	3.86e-06	Control	Bacteria	Firmicutes	Clostridia	Clostridiales	Clostridiales Incertae Sedis XI	Anaerococcus	Anaerococcus_provenciensis(NR_133036.1)
ASV1954	1.39185	-1.24105	0.233837	-5.30736	1.11e-07	2.19e-06	Control	Bacteria	Bacteroidetes	Bacteroidia	Bacteroidales	Prevotellaceae	Prevotella	Prevotella_bergensis(AY350613)
ASV2244	1.98428	-1.25101	0.290145	-4.31166	1.62e-05	0.00019778	Control	Bacteria	Actinobacteria	Actinobacteria	Actinomycetales	Corynebacteriaceae	Corynebacterium	Corynebacterium_kroppenstedtii(Y10077)
ASV1485	1.73126	-1.25792	0.272663	-4.61345	3.96e-06	5.58e-05	Control	Bacteria	Firmicutes	Bacilli	Lactobacillales	Aerococcaceae	Facklamia	NA
ASV7900	1.32287	-1.25976	0.243184	-5.18025	2.22e-07	3.92e-06	Control	Bacteria	Actinobacteriota	Actinobacteria	Micrococcales	Micrococcaceae	Kocuria	NA
ASV38	1.90371	-1.27868	0.288628	-4.4302	9.41e-06	0.000119858	Control	Bacteria	Proteobacteria	Gammaproteobacteria	Pseudomonadales	Pseudomonadaceae	Pseudomonas	NA
ASV1359	5.49837	-1.3023	0.407474	-3.19603	0.00139332	0.0100722	Control	Bacteria	Proteobacteria	Gammaproteobacteria	Burkholderiales	Oxalobacteraceae	Undibacterium	NA
ASV940	1.34009	-1.30652	0.245016	-5.33238	9.69e-08	1.95e-06	Control	Bacteria	Firmicutes	Clostridia	Peptostreptococcales-Tissierellales	Peptostreptococcales-Tissierellales_fa	Gallicola	NA
ASV2484	1.43789	-1.30995	0.239311	-5.47382	4.4e-08	9.15e-07	Control	Bacteria	Firmicutes	Clostridia	Clostridiales	Clostridiales Incertae Sedis XI	Anaerococcus	Anaerococcus_octavius(Y07841)
ASV3256	1.34587	-1.32182	0.234932	-5.62638	1.84e-08	4.04e-07	Control	Bacteria	Proteobacteria	Gammaproteobacteria	Burkholderiales	Neisseriaceae	Neisseriaceae	NA
ASV3056	1.35168	-1.33699	0.239168	-5.59014	2.27e-08	4.88e-07	Control	Bacteria	Proteobacteria	Gammaproteobacteria	Burkholderiales	Hydrogenophilaceae	Tepidiphilus	NA
ASV2982	1.92087	-1.34693	0.286243	-4.70557	2.53e-06	3.66e-05	Control	Bacteria	Proteobacteria	Gammaproteobacteria	Burkholderiales	Neisseriaceae	Neisseria	NA
ASV371	1.47241	-1.37	0.243263	-5.63176	1.78e-08	3.98e-07	Control	Bacteria	Proteobacteria	Betaproteobacteria	Burkholderiales	Sutterellaceae	Sutterella	NA
ASV4639	1.81736	-1.37294	0.277345	-4.95028	7.41e-07	1.24e-05	Control	Bacteria	Actinobacteriota	Actinobacteria	Micrococcales	Micrococcaceae	Kocuria	NA
ASV1853	3.80758	-1.37801	0.363022	-3.79592	0.000147094	0.00133969	Control	Bacteria	Proteobacteria	Gammaproteobacteria	Xanthomonadales	Rhodanobacteraceae	Rhodanobacter	NA
ASV59	1.79448	-1.40447	0.269203	-5.21716	1.82e-07	3.36e-06	Control	Bacteria	Firmicutes	Clostridia	Lachnospirales	Lachnospiraceae	Fusicatenibacter	NA
ASV2525	1.43786	-1.40519	0.245724	-5.71855	1.07e-08	2.54e-07	Control	Bacteria	Firmicutes	Bacilli	Lactobacillales	Lactobacillaceae	Lactobacillus	NA
ASV34	1.49544	-1.42344	0.250743	-5.67689	1.37e-08	3.17e-07	Control	Bacteria	Firmicutes	Clostridia	Lachnospirales	Lachnospiraceae	Blautia	NA
ASV2299	2.05905	-1.44884	0.2916	-4.96859	6.74e-07	1.14e-05	Control	Bacteria	Actinobacteriota	Actinobacteria	Micrococcales	Dermacoccaceae	Dermacoccus	NA
ASV3476	1.54716	-1.4496	0.248032	-5.8444	5.08e-09	1.28e-07	Control	Bacteria	Firmicutes	Bacilli	Lactobacillales	Streptococcaceae	Streptococcus	NA
ASV7245	1.39762	-1.45238	0.243353	-5.96822	2.4e-09	6.45e-08	Control	Bacteria	Firmicutes	Clostridia	Clostridiales	Clostridiales Incertae Sedis XI	Anaerococcus	Anaerococcus_hydrogenalis(NR_113029.1)
ASV1758	1.81174	-1.45592	0.269572	-5.40087	6.63e-08	1.35e-06	Control	Bacteria	Proteobacteria	Gammaproteobacteria	Xanthomonadales	Xanthomonadaceae	Vulcaniibacterium	NA
ASV10157	1.40335	-1.46615	0.244896	-5.98685	2.14e-09	5.89e-08	Control	Bacteria	Actinobacteriota	Actinobacteria	Corynebacteriales	Corynebacteriaceae	Corynebacterium	NA
ASV2678	1.6392	-1.47359	0.26905	-5.47701	4.33e-08	9.15e-07	Control	Bacteria	Actinobacteria	Actinobacteria	Coriobacteriales	Coriobacteriaceae	Atopobium	Atopobium_rimae(AF292371)
ASV1772	2.58244	-1.4895	0.319644	-4.65986	3.16e-06	4.51e-05	Control	Bacteria	Proteobacteria	Alphaproteobacteria	Rhodobacterales	Rhodobacteraceae	Paracoccus	NA
ASV1820	2.92163	-1.49391	0.325494	-4.58967	4.44e-06	6.11e-05	Control	Bacteria	Firmicutes	Bacilli	Staphylococcales	Staphylococcaceae	Jeotgalicoccus	NA
ASV2191	1.6104	-1.49782	0.245306	-6.10594	1.02e-09	3.02e-08	Control	Bacteria	Firmicutes	Clostridia	Clostridiales	Peptoniphilaceae	Peptoniphilus	Peptoniphilus_koenoeneniae(EU526291)
ASV88	1.50115	-1.50411	0.240905	-6.24358	4.28e-10	1.37e-08	Control	Bacteria	Firmicutes	Clostridia	Clostridiales	Ruminococcaceae	Ruminococcus	Ruminococcus_bromii(L76600)
ASV1965	1.42638	-1.52011	0.257482	-5.90377	3.55e-09	9.35e-08	Control	Bacteria	Bacteroidota	Bacteroidia	Flavobacteriales	Weeksellaceae	Bergeyella	NA
ASV1811	1.57019	-1.52042	0.248048	-6.12955	8.81e-10	2.68e-08	Control	Bacteria	Firmicutes	Clostridia	Peptostreptococcales-Tissierellales	Peptostreptococcales-Tissierellales_fa	W5053	NA
ASV6087	1.71403	-1.52067	0.267992	-5.67432	1.39e-08	3.17e-07	Control	Bacteria	Firmicutes	Clostridia	Clostridiales	Ruminococcaceae	Fastidiosipila	Fastidiosipila_sanguinis(AJ575187)
ASV2326	1.43792	-1.5464	0.245055	-6.31041	2.78e-10	9.15e-09	Control	Bacteria	Firmicutes	Clostridia	Christensenellales	Christensenellaceae	Christensenellaceae_R-7_group	NA
ASV53	2.00722	-1.54701	0.250672	-6.17146	6.77e-10	2.11e-08	Control	Bacteria	Bacteroidetes	Bacteroidia	Bacteroidales	Prevotellaceae	Prevotella	Prevotella_copri(AB064923)
ASV1975	1.86345	-1.54889	0.268696	-5.76448	8.19e-09	1.98e-07	Control	Bacteria	Proteobacteria	Gammaproteobacteria	Oceanospirillales	Halomonadaceae	Halomonas	NA
ASV1397	1.69676	-1.56659	0.266445	-5.87961	4.11e-09	1.06e-07	Control	Bacteria	Actinobacteria	Actinobacteria	Coriobacteriales	Coriobacteriaceae	Atopobium	Atopobium_deltae(KF537630)
ASV9386	1.47817	-1.63462	0.247538	-6.60349	4.02e-11	1.44e-09	Control	Bacteria	Firmicutes	Clostridia	Peptostreptococcales-Tissierellales	Peptostreptococcales-Tissierellales_fa	Peptoniphilus	NA
ASV26	1.48383	-1.64668	0.244543	-6.73371	1.65e-11	6.12e-10	Control	Bacteria	Firmicutes	Clostridia	Oscillospirales	Ruminococcaceae	Subdoligranulum	NA
ASV1448	4.80214	-1.79149	0.377479	-4.74593	2.08e-06	3.03e-05	Control	Bacteria	Firmicutes	Bacilli	Bacillales	Planococcaceae	Sporosarcina	NA
ASV969	5.02103	-1.81478	0.36913	-4.91637	8.82e-07	1.43e-05	Control	Bacteria	Firmicutes	Bacilli	Lactobacillales	Lactobacillaceae	Lactobacillus	NA
ASV1555	2.3983	-1.83636	0.303231	-6.05599	1.4e-09	4.03e-08	Control	Bacteria	Proteobacteria	Alphaproteobacteria	Caulobacterales	Caulobacteraceae	Brevundimonas	NA
ASV1620	3.49122	-1.84706	0.353582	-5.22385	1.75e-07	3.35e-06	Control	Bacteria	Actinobacteria	Actinobacteria	Actinomycetales	Corynebacteriaceae	Corynebacterium	Corynebacterium_pseudodiphtheriticum(AJ439343)
ASV2324	1.69103	-1.85135	0.257792	-7.18158	6.89e-13	2.91e-11	Control	Bacteria	Actinobacteriota	Actinobacteria	Actinomycetales	Actinomycetaceae	Actinomyces	NA
ASV1182	5.38895	-1.97253	0.378683	-5.20892	1.9e-07	3.46e-06	Control	Bacteria	Actinobacteria	Actinobacteria	Actinomycetales	Actinomycetaceae	Actinomyces	Actinomyces_marimammalium(AJ276405)
ASV1720	3.01956	-2.03059	0.314337	-6.45992	1.05e-10	3.65e-09	Control	Bacteria	Firmicutes	Clostridia	Clostridiales	Ruminococcaceae	Clostridium IV	Clostridium_jeddahense(NR_144697.1)
ASV3562	1.75994	-2.04078	0.242078	-8.43027	3.45e-17	1.94e-15	Control	Bacteria	Bacteroidota	Bacteroidia	Flavobacteriales	Weeksellaceae	Elizabethkingia	NA
ASV2346	1.76567	-2.08741	0.255475	-8.17067	3.07e-16	1.51e-14	Control	Bacteria	Firmicutes	Clostridia	Clostridiales	Peptoniphilaceae	Peptoniphilus	Peptoniphilus_obesi(NR_125607.1)
ASV48	3.85341	-2.10384	0.326412	-6.44536	1.15e-10	3.9e-09	Control	Bacteria	Bacteroidetes	Bacteroidia	Bacteroidales	Bacteroidaceae	Bacteroides	Bacteroides_massiliensis(AY126616)
ASV8	3.23809	-2.1433	0.3096	-6.92279	4.43e-12	1.69e-10	Control	Bacteria	Bacteroidetes	Bacteroidia	Bacteroidales	Bacteroidaceae	Bacteroides	NA
ASV14	2.77212	-2.1472	0.299704	-7.16441	7.81e-13	3.19e-11	Control	Bacteria	Firmicutes	Clostridia	Oscillospirales	Ruminococcaceae	Faecalibacterium	NA
ASV1919	2.82972	-2.41686	0.294938	-8.19447	2.52e-16	1.3e-14	Control	Bacteria	Proteobacteria	Gammaproteobacteria	Oceanospirillales	Nitrincolaceae	Nitrincola	NA
ASV1658	2.20864	-2.52829	0.266899	-9.47285	2.72e-21	2.3e-19	Control	Bacteria	Firmicutes	Clostridia	Clostridiales	Peptococcaceae 1	Peptococcus	Peptococcus_niger(X55797)
ASV1108	2.84697	-2.61567	0.281751	-9.2836	1.64e-20	1.29e-18	Control	Bacteria	Actinobacteriota	Actinobacteria	Corynebacteriales	Corynebacteriaceae	Lawsonella	NA
ASV1661	3.38765	-2.65905	0.312773	-8.50152	1.87e-17	1.11e-15	Control	Bacteria	Proteobacteria	Gammaproteobacteria	Vibrionales	Vibrionaceae	Salinivibrio	NA
ASV1429	4.54925	-2.65961	0.339591	-7.8318	4.81e-15	2.11e-13	Control	Bacteria	Proteobacteria	Alphaproteobacteria	Rhizobiales	Xanthobacteraceae	Bradyrhizobium	NA
ASV3	4.63554	-2.68663	0.300703	-8.93451	4.09e-19	2.55e-17	Control	Bacteria	Verrucomicrobiota	Verrucomicrobiae	Verrucomicrobiales	Akkermansiaceae	Akkermansia	NA
ASV1014	2.57081	-2.69978	0.278219	-9.70381	2.9e-22	2.65e-20	Control	Bacteria	Firmicutes	Clostridia	Clostridiales	Clostridiales Incertae Sedis XI	Murdochiella	Murdochiella_asaccharolytica(EU483153)
ASV1717	3.1517	-2.70409	0.298089	-9.07143	1.17e-19	8.69e-18	Control	Bacteria	Firmicutes	Clostridia	Lachnospirales	Lachnospiraceae	Howardella	NA
ASV2233	2.38678	-2.79841	0.268019	-10.4411	1.61e-25	1.73e-23	Control	Bacteria	Actinobacteria	Actinobacteria	Actinomycetales	Brevibacteriaceae	Brevibacterium	NA
ASV1118	5.55612	-2.86437	0.362109	-7.91024	2.57e-15	1.22e-13	Control	Bacteria	Proteobacteria	Gammaproteobacteria	Burkholderiales	Comamonadaceae	Comamonadaceae	NA
ASV1066	4.59501	-2.86542	0.347539	-8.2449	1.65e-16	8.9e-15	Control	Bacteria	Actinobacteriota	Actinobacteria	Actinomycetales	Actinomycetaceae	Actinomyces	NA
ASV3192	6.16597	-2.87305	0.363445	-7.90505	2.68e-15	1.22e-13	Control	Bacteria	Proteobacteria	Gammaproteobacteria	Pseudomonadales	Moraxellaceae	Acinetobacter	NA
ASV2	3.77877	-2.9608	0.286215	-10.3447	4.42e-25	4.37e-23	Control	Bacteria	Bacteroidota	Bacteroidia	Bacteroidales	Bacteroidaceae	Bacteroides	NA
ASV1655	2.61106	-2.97701	0.282095	-10.5532	4.91e-26	6.46e-24	Control	Bacteria	Actinobacteria	Actinobacteria	Coriobacteriales	Coriobacteriaceae	Olsenella	Olegusella_massiliensis(NR_146815.1)
ASV1712	4.866	-3.01143	0.33528	-8.98185	2.66e-19	1.85e-17	Control	Bacteria	Proteobacteria	Gammaproteobacteria	Burkholderiales	Comamonadaceae	Comamonadaceae	NA
ASV508	4.85961	-3.01671	0.336985	-8.95206	3.49e-19	2.29e-17	Control	Bacteria	Firmicutes	Clostridia	Peptostreptococcales-Tissierellales	Peptostreptococcales-Tissierellales_fa	Peptoniphilus	NA
ASV1585	3.0423	-3.1153	0.296485	-10.5074	7.98e-26	9.45e-24	Control	Bacteria	Firmicutes	Clostridia	Clostridia_or	Hungateiclostridiaceae	Fastidiosipila	NA
ASV920	3.00783	-3.33679	0.278018	-12.0021	3.47e-33	8.21e-31	Control	Bacteria	Firmicutes	Clostridia	Peptostreptococcales-Tissierellales	Peptostreptococcaceae	Peptostreptococcus	NA
ASV1089	3.1463	-3.4245	0.291685	-11.7404	7.91e-32	1.34e-29	Control	Bacteria	Firmicutes	Bacilli	Lactobacillales	Lactobacillaceae	Lactobacillus	Lactobacillus_hordei(EU074850)
ASV781	3.58863	-3.56893	0.296252	-12.0469	2.01e-33	5.96e-31	Control	Bacteria	Bacteroidetes	Bacteroidia	Bacteroidales	Porphyromonadaceae	Porphyromonas	NA
ASV1308	5.26296	-3.71819	0.328412	-11.3217	1.02e-29	1.52e-27	Control	Bacteria	Proteobacteria	Alphaproteobacteria	Sphingomonadales	Sphingomonadaceae	Sphingomonas	NA
ASV922	5.85449	-3.84081	0.321376	-11.9511	6.4e-33	1.26e-30	Control	Bacteria	Actinobacteriota	Actinobacteria	Actinomycetales	Actinomycetaceae	Mobiluncus	NA
ASV1281	4.11792	-3.92432	0.304713	-12.8787	5.93e-38	2.34e-35	Control	Bacteria	Actinobacteria	Actinobacteria	Actinomycetales	Corynebacteriaceae	Corynebacterium	Corynebacterium_tuscaniense(AY677186)
ASV1117	4.26207	-3.98565	0.304597	-13.085	4.01e-39	4.75e-36	Control	Bacteria	Firmicutes	Negativicutes	Veillonellales-Selenomonadales	Veillonellaceae	Veillonella	NA
ASV1200	5.33753	-4.09083	0.317238	-12.8951	4.79e-38	2.34e-35	Control	Bacteria	Proteobacteria	Alphaproteobacteria	Sphingomonadales	Sphingomonadaceae	Sphingobium	NA
